# Supplementary material for: Systematic evaluation of supervised machine learning for sample origin prediction using metagenomic sequencing data
Source: Biol Direct. 2020 Dec 10;15:29. doi: 10.1186/s13062-020-00287-y (PMC7731568; doi:10.1186/s13062-020-00287-y)
Supplement: Supplementary file 7 — Additional file 7: Table S1. Sequencing data information. [file 13062_2020_287_MOESM7_ESM.xlsx]

## Sheet: QC_Traning
																	Sample	ID	City	CITYID2	Paired	Average Sequence Length (bp)
																	CAMDA19_MetaSUB_csd16_AKL-001_1	AKL-001	AKL	1	1	151
																	CAMDA19_MetaSUB_csd16_AKL-001_2	AKL-001	AKL	1	2	151
																	CAMDA19_MetaSUB_csd16_AKL-002_1	AKL-002	AKL	2	1	151
																	CAMDA19_MetaSUB_csd16_AKL-002_2	AKL-002	AKL	2	2	151
																	CAMDA19_MetaSUB_csd16_AKL-003_1	AKL-003	AKL	3	1	151
																	CAMDA19_MetaSUB_csd16_AKL-003_2	AKL-003	AKL	3	2	151
																	CAMDA19_MetaSUB_csd16_AKL-004_1	AKL-004	AKL	4	1	151
																	CAMDA19_MetaSUB_csd16_AKL-004_2	AKL-004	AKL	4	2	151
																	CAMDA19_MetaSUB_csd16_AKL-005_1	AKL-005	AKL	5	1	151
																	CAMDA19_MetaSUB_csd16_AKL-005_2	AKL-005	AKL	5	2	151
																	CAMDA19_MetaSUB_csd16_AKL-006_1	AKL-006	AKL	6	1	151
																	CAMDA19_MetaSUB_csd16_AKL-006_2	AKL-006	AKL	6	2	151
																	CAMDA19_MetaSUB_csd16_AKL-007_1	AKL-007	AKL	7	1	151
																	CAMDA19_MetaSUB_csd16_AKL-007_2	AKL-007	AKL	7	2	151
																	CAMDA19_MetaSUB_csd16_AKL-008_1	AKL-008	AKL	8	1	151
																	CAMDA19_MetaSUB_csd16_AKL-008_2	AKL-008	AKL	8	2	151
																	CAMDA19_MetaSUB_csd16_AKL-009_1	AKL-009	AKL	9	1	151
																	CAMDA19_MetaSUB_csd16_AKL-009_2	AKL-009	AKL	9	2	151
																	CAMDA19_MetaSUB_csd16_AKL-010_1	AKL-010	AKL	10	1	151
																	CAMDA19_MetaSUB_csd16_AKL-010_2	AKL-010	AKL	10	2	151
																	CAMDA19_MetaSUB_csd16_AKL-011_1	AKL-011	AKL	11	1	151
																	CAMDA19_MetaSUB_csd16_AKL-011_2	AKL-011	AKL	11	2	151
																	CAMDA19_MetaSUB_csd16_AKL-012_1	AKL-012	AKL	12	1	151
																	CAMDA19_MetaSUB_csd16_AKL-012_2	AKL-012	AKL	12	2	151
																	CAMDA19_MetaSUB_csd16_AKL-013_1	AKL-013	AKL	13	1	151
																	CAMDA19_MetaSUB_csd16_AKL-013_2	AKL-013	AKL	13	2	151
																	CAMDA19_MetaSUB_csd16_AKL-014_1	AKL-014	AKL	14	1	151
																	CAMDA19_MetaSUB_csd16_AKL-014_2	AKL-014	AKL	14	2	151
																	CAMDA19_MetaSUB_csd16_BER-001_1	BER-001	BER	1	1	151
																	CAMDA19_MetaSUB_csd16_BER-001_2	BER-001	BER	1	2	151
																	CAMDA19_MetaSUB_csd16_BER-002_1	BER-002	BER	2	1	151
																	CAMDA19_MetaSUB_csd16_BER-002_2	BER-002	BER	2	2	151
																	CAMDA19_MetaSUB_csd16_BER-003_1	BER-003	BER	3	1	151
																	CAMDA19_MetaSUB_csd16_BER-003_2	BER-003	BER	3	2	151
																	CAMDA19_MetaSUB_csd16_BER-004_1	BER-004	BER	4	1	151
																	CAMDA19_MetaSUB_csd16_BER-004_2	BER-004	BER	4	2	151
																	CAMDA19_MetaSUB_csd16_BER-005_1	BER-005	BER	5	1	151
																	CAMDA19_MetaSUB_csd16_BER-005_2	BER-005	BER	5	2	151
																	CAMDA19_MetaSUB_csd16_BER-006_1	BER-006	BER	6	1	151
																	CAMDA19_MetaSUB_csd16_BER-006_2	BER-006	BER	6	2	151
																	CAMDA19_MetaSUB_csd16_BER-007_1	BER-007	BER	7	1	151
																	CAMDA19_MetaSUB_csd16_BER-007_2	BER-007	BER	7	2	151
																	CAMDA19_MetaSUB_csd16_BER-008_1	BER-008	BER	8	1	151
																	CAMDA19_MetaSUB_csd16_BER-008_2	BER-008	BER	8	2	151
																	CAMDA19_MetaSUB_csd16_BER-009_1	BER-009	BER	9	1	151
																	CAMDA19_MetaSUB_csd16_BER-009_2	BER-009	BER	9	2	151
																	CAMDA19_MetaSUB_csd16_BER-010_1	BER-010	BER	10	1	151
																	CAMDA19_MetaSUB_csd16_BER-010_2	BER-010	BER	10	2	151
																	CAMDA19_MetaSUB_csd16_BER-011_1	BER-011	BER	11	1	151
																	CAMDA19_MetaSUB_csd16_BER-011_2	BER-011	BER	11	2	151
																	CAMDA19_MetaSUB_csd16_BER-012_1	BER-012	BER	12	1	151
																	CAMDA19_MetaSUB_csd16_BER-012_2	BER-012	BER	12	2	151
																	CAMDA19_MetaSUB_csd16_BER-013_1	BER-013	BER	13	1	151
																	CAMDA19_MetaSUB_csd16_BER-013_2	BER-013	BER	13	2	151
																	CAMDA19_MetaSUB_csd16_BER-014_1	BER-014	BER	14	1	151
																	CAMDA19_MetaSUB_csd16_BER-014_2	BER-014	BER	14	2	151
																	CAMDA19_MetaSUB_csd16_BER-015_1	BER-015	BER	15	1	151
																	CAMDA19_MetaSUB_csd16_BER-015_2	BER-015	BER	15	2	151
																	CAMDA19_MetaSUB_csd16_BER-016_1	BER-016	BER	16	1	151
																	CAMDA19_MetaSUB_csd16_BER-016_2	BER-016	BER	16	2	151
																	CAMDA19_MetaSUB_csd16_BER-018_1	BER-018	BER	18	1	151
																	CAMDA19_MetaSUB_csd16_BER-018_2	BER-018	BER	18	2	151
																	CAMDA19_MetaSUB_csd16_BER-019_1	BER-019	BER	19	1	151
																	CAMDA19_MetaSUB_csd16_BER-019_2	BER-019	BER	19	2	151
																	CAMDA19_MetaSUB_csd16_BER-021_1	BER-021	BER	21	1	151
																	CAMDA19_MetaSUB_csd16_BER-021_2	BER-021	BER	21	2	151
																	CAMDA19_MetaSUB_csd16_BOG-001_2	BOG-001	BOG	1	2	151
																	CAMDA19_MetaSUB_csd16_BOG-002_1	BOG-002	BOG	2	1	151
																	CAMDA19_MetaSUB_csd16_BOG-002_2	BOG-002	BOG	2	2	151
																	CAMDA19_MetaSUB_csd16_BOG-004_1	BOG-004	BOG	4	1	151
																	CAMDA19_MetaSUB_csd16_BOG-004_2	BOG-004	BOG	4	2	151
																	CAMDA19_MetaSUB_csd16_BOG-005_1	BOG-005	BOG	5	1	151
																	CAMDA19_MetaSUB_csd16_BOG-005_2	BOG-005	BOG	5	2	151
																	CAMDA19_MetaSUB_csd16_BOG-006_1	BOG-006	BOG	6	1	151
																	CAMDA19_MetaSUB_csd16_BOG-006_2	BOG-006	BOG	6	2	151
																	CAMDA19_MetaSUB_csd16_BOG-007_1	BOG-007	BOG	7	1	151
																	CAMDA19_MetaSUB_csd16_BOG-008_1	BOG-008	BOG	8	1	151
																	CAMDA19_MetaSUB_csd16_BOG-008_2	BOG-008	BOG	8	2	151
																	CAMDA19_MetaSUB_csd16_BOG-009_1	BOG-009	BOG	9	1	151
																	CAMDA19_MetaSUB_csd16_BOG-009_2	BOG-009	BOG	9	2	151
																	CAMDA19_MetaSUB_csd16_BOG-010_1	BOG-010	BOG	10	1	151
																	CAMDA19_MetaSUB_csd16_BOG-010_2	BOG-010	BOG	10	2	151
																	CAMDA19_MetaSUB_csd16_BOG-011_1	BOG-011	BOG	11	1	151
																	CAMDA19_MetaSUB_csd16_BOG-011_2	BOG-011	BOG	11	2	151
																	CAMDA19_MetaSUB_csd16_BOG-012_1	BOG-012	BOG	12	1	151
																	CAMDA19_MetaSUB_csd16_BOG-012_2	BOG-012	BOG	12	2	151
																	CAMDA19_MetaSUB_csd16_BOG-013_1	BOG-013	BOG	13	1	151
																	CAMDA19_MetaSUB_csd16_BOG-013_2	BOG-013	BOG	13	2	151
																	CAMDA19_MetaSUB_csd16_BOG-014_1	BOG-014	BOG	14	1	151
																	CAMDA19_MetaSUB_csd16_BOG-014_2	BOG-014	BOG	14	2	151
																	CAMDA19_MetaSUB_csd16_BOG-015_1	BOG-015	BOG	15	1	151
																	CAMDA19_MetaSUB_csd16_BOG-015_2	BOG-015	BOG	15	2	151
																	CAMDA19_MetaSUB_csd16_HAM-001_1	HAM-001	HAM	1	1	151
																	CAMDA19_MetaSUB_csd16_HAM-001_2	HAM-001	HAM	1	2	151
																	CAMDA19_MetaSUB_csd16_HAM-002_1	HAM-002	HAM	2	1	151
																	CAMDA19_MetaSUB_csd16_HAM-002_2	HAM-002	HAM	2	2	151
																	CAMDA19_MetaSUB_csd16_HAM-003_1	HAM-003	HAM	3	1	151
																	CAMDA19_MetaSUB_csd16_HAM-003_2	HAM-003	HAM	3	2	151
																	CAMDA19_MetaSUB_csd16_HAM-004_1	HAM-004	HAM	4	1	151
																	CAMDA19_MetaSUB_csd16_HAM-004_2	HAM-004	HAM	4	2	151
																	CAMDA19_MetaSUB_csd16_HAM-005_1	HAM-005	HAM	5	1	151
																	CAMDA19_MetaSUB_csd16_HAM-005_2	HAM-005	HAM	5	2	151
																	CAMDA19_MetaSUB_csd16_HAM-006_1	HAM-006	HAM	6	1	151
																	CAMDA19_MetaSUB_csd16_HAM-006_2	HAM-006	HAM	6	2	151
																	CAMDA19_MetaSUB_csd16_HAM-007_1	HAM-007	HAM	7	1	151
																	CAMDA19_MetaSUB_csd16_HAM-007_2	HAM-007	HAM	7	2	151
																	CAMDA19_MetaSUB_csd16_HAM-008_1	HAM-008	HAM	8	1	151
																	CAMDA19_MetaSUB_csd16_HAM-008_2	HAM-008	HAM	8	2	151
																	CAMDA19_MetaSUB_csd16_HAM-009_1	HAM-009	HAM	9	1	151
																	CAMDA19_MetaSUB_csd16_HAM-009_2	HAM-009	HAM	9	2	151
																	CAMDA19_MetaSUB_csd16_HAM-010_1	HAM-010	HAM	10	1	151
																	CAMDA19_MetaSUB_csd16_HAM-010_2	HAM-010	HAM	10	2	151
																	CAMDA19_MetaSUB_csd16_HAM-011_1	HAM-011	HAM	11	1	151
																	CAMDA19_MetaSUB_csd16_HAM-011_2	HAM-011	HAM	11	2	151
																	CAMDA19_MetaSUB_csd16_HAM-012_1	HAM-012	HAM	12	1	151
																	CAMDA19_MetaSUB_csd16_HAM-012_2	HAM-012	HAM	12	2	151
																	CAMDA19_MetaSUB_csd16_HAM-013_1	HAM-013	HAM	13	1	151
																	CAMDA19_MetaSUB_csd16_HAM-013_2	HAM-013	HAM	13	2	151
																	CAMDA19_MetaSUB_csd16_HAM-014_1	HAM-014	HAM	14	1	151
																	CAMDA19_MetaSUB_csd16_HAM-014_2	HAM-014	HAM	14	2	151
																	CAMDA19_MetaSUB_csd16_HAM-015_1	HAM-015	HAM	15	1	151
																	CAMDA19_MetaSUB_csd16_HAM-015_2	HAM-015	HAM	15	2	151
																	CAMDA19_MetaSUB_csd16_HAM-016_1	HAM-016	HAM	16	1	151
																	CAMDA19_MetaSUB_csd16_HAM-016_2	HAM-016	HAM	16	2	151
																	CAMDA19_MetaSUB_csd16_ILR-001_1	ILR-001	ILR	1	1	151
																	CAMDA19_MetaSUB_csd16_ILR-001_2	ILR-001	ILR	1	2	151
																	CAMDA19_MetaSUB_csd16_ILR-002_1	ILR-002	ILR	2	1	151
																	CAMDA19_MetaSUB_csd16_ILR-002_2	ILR-002	ILR	2	2	151
																	CAMDA19_MetaSUB_csd16_ILR-003_1	ILR-003	ILR	3	1	151
																	CAMDA19_MetaSUB_csd16_ILR-003_2	ILR-003	ILR	3	2	151
																	CAMDA19_MetaSUB_csd16_ILR-004_1	ILR-004	ILR	4	1	151
																	CAMDA19_MetaSUB_csd16_ILR-004_2	ILR-004	ILR	4	2	151
																	CAMDA19_MetaSUB_csd16_ILR-005_1	ILR-005	ILR	5	1	151
																	CAMDA19_MetaSUB_csd16_ILR-005_2	ILR-005	ILR	5	2	151
																	CAMDA19_MetaSUB_csd16_ILR-006_1	ILR-006	ILR	6	1	151
																	CAMDA19_MetaSUB_csd16_ILR-006_2	ILR-006	ILR	6	2	151
																	CAMDA19_MetaSUB_csd16_ILR-007_1	ILR-007	ILR	7	1	151
																	CAMDA19_MetaSUB_csd16_ILR-007_2	ILR-007	ILR	7	2	151
																	CAMDA19_MetaSUB_csd16_ILR-008_1	ILR-008	ILR	8	1	151
																	CAMDA19_MetaSUB_csd16_ILR-008_2	ILR-008	ILR	8	2	151
																	CAMDA19_MetaSUB_csd16_ILR-009_1	ILR-009	ILR	9	1	151
																	CAMDA19_MetaSUB_csd16_ILR-009_2	ILR-009	ILR	9	2	151
																	CAMDA19_MetaSUB_csd16_ILR-010_1	ILR-010	ILR	10	1	151
																	CAMDA19_MetaSUB_csd16_ILR-010_2	ILR-010	ILR	10	2	151
																	CAMDA19_MetaSUB_csd16_ILR-011_1	ILR-011	ILR	11	1	151
																	CAMDA19_MetaSUB_csd16_ILR-011_2	ILR-011	ILR	11	2	151
																	CAMDA19_MetaSUB_csd16_ILR-012_1	ILR-012	ILR	12	1	151
																	CAMDA19_MetaSUB_csd16_ILR-012_2	ILR-012	ILR	12	2	151
																	CAMDA19_MetaSUB_csd16_ILR-013_1	ILR-013	ILR	13	1	151
																	CAMDA19_MetaSUB_csd16_ILR-013_2	ILR-013	ILR	13	2	151
																	CAMDA19_MetaSUB_csd16_ILR-014_1	ILR-014	ILR	14	1	151
																	CAMDA19_MetaSUB_csd16_ILR-014_2	ILR-014	ILR	14	2	151
																	CAMDA19_MetaSUB_csd16_ILR-015_1	ILR-015	ILR	15	1	151
																	CAMDA19_MetaSUB_csd16_ILR-015_2	ILR-015	ILR	15	2	151
																	CAMDA19_MetaSUB_csd16_ILR-018_1	ILR-018	ILR	18	1	151
																	CAMDA19_MetaSUB_csd16_ILR-018_2	ILR-018	ILR	18	2	151
																	CAMDA19_MetaSUB_csd16_ILR-019_1	ILR-019	ILR	19	1	151
																	CAMDA19_MetaSUB_csd16_ILR-019_2	ILR-019	ILR	19	2	151
																	CAMDA19_MetaSUB_csd16_ILR-020_1	ILR-020	ILR	20	1	151
																	CAMDA19_MetaSUB_csd16_ILR-020_2	ILR-020	ILR	20	2	151
																	CAMDA19_MetaSUB_csd16_ILR-021_1	ILR-021	ILR	21	1	151
																	CAMDA19_MetaSUB_csd16_ILR-021_2	ILR-021	ILR	21	2	151
																	CAMDA19_MetaSUB_csd16_NYC-001_1	NYC-001	NYC	1	1	151
																	CAMDA19_MetaSUB_csd16_NYC-001_2	NYC-001	NYC	1	2	151
																	CAMDA19_MetaSUB_csd16_NYC-002_1	NYC-002	NYC	2	1	151
																	CAMDA19_MetaSUB_csd16_NYC-002_2	NYC-002	NYC	2	2	151
																	CAMDA19_MetaSUB_csd16_NYC-003_1	NYC-003	NYC	3	1	151
																	CAMDA19_MetaSUB_csd16_NYC-004_1	NYC-004	NYC	4	1	151
																	CAMDA19_MetaSUB_csd16_NYC-004_2	NYC-004	NYC	4	2	151
																	CAMDA19_MetaSUB_csd16_NYC-005_1	NYC-005	NYC	5	1	151
																	CAMDA19_MetaSUB_csd16_NYC-005_2	NYC-005	NYC	5	2	151
																	CAMDA19_MetaSUB_csd16_NYC-008_1	NYC-008	NYC	8	1	151
																	CAMDA19_MetaSUB_csd16_NYC-008_2	NYC-008	NYC	8	2	151
																	CAMDA19_MetaSUB_csd16_NYC-009_1	NYC-009	NYC	9	1	151
																	CAMDA19_MetaSUB_csd16_NYC-009_2	NYC-009	NYC	9	2	151
																	CAMDA19_MetaSUB_csd16_NYC-010_1	NYC-010	NYC	10	1	151
																	CAMDA19_MetaSUB_csd16_NYC-010_2	NYC-010	NYC	10	2	151
																	CAMDA19_MetaSUB_csd16_NYC-011_1	NYC-011	NYC	11	1	151
																	CAMDA19_MetaSUB_csd16_NYC-011_2	NYC-011	NYC	11	2	151
																	CAMDA19_MetaSUB_csd16_NYC-012_1	NYC-012	NYC	12	1	151
																	CAMDA19_MetaSUB_csd16_NYC-012_2	NYC-012	NYC	12	2	151
																	CAMDA19_MetaSUB_csd16_NYC-013_1	NYC-013	NYC	13	1	151
																	CAMDA19_MetaSUB_csd16_NYC-013_2	NYC-013	NYC	13	2	151
																	CAMDA19_MetaSUB_csd16_NYC-014_1	NYC-014	NYC	14	1	151
																	CAMDA19_MetaSUB_csd16_NYC-014_2	NYC-014	NYC	14	2	151
																	CAMDA19_MetaSUB_csd16_NYC-015_1	NYC-015	NYC	15	1	151
																	CAMDA19_MetaSUB_csd16_NYC-015_2	NYC-015	NYC	15	2	151
																	CAMDA19_MetaSUB_csd16_NYC-016_1	NYC-016	NYC	16	1	151
																	CAMDA19_MetaSUB_csd16_NYC-017_1	NYC-017	NYC	17	1	151
																	CAMDA19_MetaSUB_csd16_NYC-017_2	NYC-017	NYC	17	2	151
																	CAMDA19_MetaSUB_csd16_NYC-018_1	NYC-018	NYC	18	1	151
																	CAMDA19_MetaSUB_csd16_NYC-018_2	NYC-018	NYC	18	2	151
																	CAMDA19_MetaSUB_csd16_NYC-019_1	NYC-019	NYC	19	1	151
																	CAMDA19_MetaSUB_csd16_NYC-019_2	NYC-019	NYC	19	2	151
																	CAMDA19_MetaSUB_csd16_NYC-020_1	NYC-020	NYC	20	1	151
																	CAMDA19_MetaSUB_csd16_NYC-020_2	NYC-020	NYC	20	2	151
																	CAMDA19_MetaSUB_csd16_OFA-001_1	OFA-001	OFA	1	1	151
																	CAMDA19_MetaSUB_csd16_OFA-001_2	OFA-001	OFA	1	2	151
																	CAMDA19_MetaSUB_csd16_OFA-002_1	OFA-002	OFA	2	1	151
																	CAMDA19_MetaSUB_csd16_OFA-002_2	OFA-002	OFA	2	2	151
																	CAMDA19_MetaSUB_csd16_OFA-003_1	OFA-003	OFA	3	1	151
																	CAMDA19_MetaSUB_csd16_OFA-003_2	OFA-003	OFA	3	2	151
																	CAMDA19_MetaSUB_csd16_OFA-004_1	OFA-004	OFA	4	1	151
																	CAMDA19_MetaSUB_csd16_OFA-004_2	OFA-004	OFA	4	2	151
																	CAMDA19_MetaSUB_csd16_OFA-006_1	OFA-006	OFA	6	1	151
																	CAMDA19_MetaSUB_csd16_OFA-006_2	OFA-006	OFA	6	2	151
																	CAMDA19_MetaSUB_csd16_OFA-007_1	OFA-007	OFA	7	1	151
																	CAMDA19_MetaSUB_csd16_OFA-007_2	OFA-007	OFA	7	2	151
																	CAMDA19_MetaSUB_csd16_OFA-008_2	OFA-008	OFA	8	2	151
																	CAMDA19_MetaSUB_csd16_OFA-009_1	OFA-009	OFA	9	1	151
																	CAMDA19_MetaSUB_csd16_OFA-009_2	OFA-009	OFA	9	2	151
																	CAMDA19_MetaSUB_csd16_OFA-010_1	OFA-010	OFA	10	1	151
																	CAMDA19_MetaSUB_csd16_OFA-010_2	OFA-010	OFA	10	2	151
																	CAMDA19_MetaSUB_csd16_OFA-011_1	OFA-011	OFA	11	1	151
																	CAMDA19_MetaSUB_csd16_OFA-011_2	OFA-011	OFA	11	2	151
																	CAMDA19_MetaSUB_csd16_OFA-012_1	OFA-012	OFA	12	1	151
																	CAMDA19_MetaSUB_csd16_OFA-012_2	OFA-012	OFA	12	2	151
																	CAMDA19_MetaSUB_csd16_OFA-013_1	OFA-013	OFA	13	1	151
																	CAMDA19_MetaSUB_csd16_OFA-013_2	OFA-013	OFA	13	2	151
																	CAMDA19_MetaSUB_csd16_OFA-014_1	OFA-014	OFA	14	1	151
																	CAMDA19_MetaSUB_csd16_OFA-014_2	OFA-014	OFA	14	2	151
																	CAMDA19_MetaSUB_csd16_OFA-015_2	OFA-015	OFA	15	2	151
																	CAMDA19_MetaSUB_csd16_OFA-016_1	OFA-016	OFA	16	1	151
																	CAMDA19_MetaSUB_csd16_OFA-016_2	OFA-016	OFA	16	2	151
																	CAMDA19_MetaSUB_csd16_OFA-017_1	OFA-017	OFA	17	1	151
																	CAMDA19_MetaSUB_csd16_OFA-017_2	OFA-017	OFA	17	2	151
																	CAMDA19_MetaSUB_csd16_OFA-018_1	OFA-018	OFA	18	1	151
																	CAMDA19_MetaSUB_csd16_OFA-019_1	OFA-019	OFA	19	1	151
																	CAMDA19_MetaSUB_csd16_OFA-020_1	OFA-020	OFA	20	1	151
																	CAMDA19_MetaSUB_csd16_OFA-020_2	OFA-020	OFA	20	2	151
																	CAMDA19_MetaSUB_csd16_TOK-001_1	TOK-001	TOK	1	1	151
																	CAMDA19_MetaSUB_csd16_TOK-001_2	TOK-001	TOK	1	2	151
																	CAMDA19_MetaSUB_csd16_TOK-002_1	TOK-002	TOK	2	1	151
																	CAMDA19_MetaSUB_csd16_TOK-003_1	TOK-003	TOK	3	1	151
																	CAMDA19_MetaSUB_csd16_TOK-003_2	TOK-003	TOK	3	2	151
																	CAMDA19_MetaSUB_csd16_TOK-004_1	TOK-004	TOK	4	1	151
																	CAMDA19_MetaSUB_csd16_TOK-004_2	TOK-004	TOK	4	2	151
																	CAMDA19_MetaSUB_csd16_TOK-005_1	TOK-005	TOK	5	1	151
																	CAMDA19_MetaSUB_csd16_TOK-005_2	TOK-005	TOK	5	2	151
																	CAMDA19_MetaSUB_csd16_TOK-006_1	TOK-006	TOK	6	1	151
																	CAMDA19_MetaSUB_csd16_TOK-006_2	TOK-006	TOK	6	2	151
																	CAMDA19_MetaSUB_csd16_TOK-007_1	TOK-007	TOK	7	1	151
																	CAMDA19_MetaSUB_csd16_TOK-007_2	TOK-007	TOK	7	2	151
																	CAMDA19_MetaSUB_csd16_TOK-008_1	TOK-008	TOK	8	1	151
																	CAMDA19_MetaSUB_csd16_TOK-008_2	TOK-008	TOK	8	2	151
																	CAMDA19_MetaSUB_csd16_TOK-009_2	TOK-009	TOK	9	2	151
																	CAMDA19_MetaSUB_csd16_TOK-010_2	TOK-010	TOK	10	2	151
																	CAMDA19_MetaSUB_csd16_TOK-011_1	TOK-011	TOK	11	1	151
																	CAMDA19_MetaSUB_csd16_TOK-011_2	TOK-011	TOK	11	2	151
																	CAMDA19_MetaSUB_csd16_TOK-012_1	TOK-012	TOK	12	1	151
																	CAMDA19_MetaSUB_csd16_TOK-012_2	TOK-012	TOK	12	2	151
																	CAMDA19_MetaSUB_csd16_TOK-013_1	TOK-013	TOK	13	1	151
																	CAMDA19_MetaSUB_csd16_TOK-013_2	TOK-013	TOK	13	2	151
																	CAMDA19_MetaSUB_csd16_TOK-014_1	TOK-014	TOK	14	1	151
																	CAMDA19_MetaSUB_csd16_TOK-014_2	TOK-014	TOK	14	2	151
																	CAMDA19_MetaSUB_csd16_TOK-015_1	TOK-015	TOK	15	1	151
																	CAMDA19_MetaSUB_csd16_TOK-015_2	TOK-015	TOK	15	2	151
																	CAMDA19_MetaSUB_csd16_TOK-016_1	TOK-016	TOK	16	1	151
																	CAMDA19_MetaSUB_csd16_TOK-016_2	TOK-016	TOK	16	2	151
																	CAMDA19_MetaSUB_csd16_TOK-017_2	TOK-017	TOK	17	2	151
																	CAMDA19_MetaSUB_csd16_TOK-018_1	TOK-018	TOK	18	1	151
																	CAMDA19_MetaSUB_csd16_TOK-018_2	TOK-018	TOK	18	2	151
																	CAMDA19_MetaSUB_csd16_TOK-020_1	TOK-020	TOK	20	1	151
																	CAMDA19_MetaSUB_csd16_TOK-020_2	TOK-020	TOK	20	2	151
																	CAMDA19_MetaSUB_csd16_TOK-021_1	TOK-021	TOK	21	1	151
																	CAMDA19_MetaSUB_csd16_TOK-021_2	TOK-021	TOK	21	2	151
																	CAMDA19_MetaSUB_csd16_TOK-022_1	TOK-022	TOK	22	1	151
																	CAMDA19_MetaSUB_csd16_TOK-022_2	TOK-022	TOK	22	2	151
																	CAMDA19_MetaSUB_csd16_TOK-023_1	TOK-023	TOK	23	1	151
																	CAMDA19_MetaSUB_csd16_TOK-024_1	TOK-024	TOK	24	1	151
																	CAMDA19_MetaSUB_csd16_TOK-024_2	TOK-024	TOK	24	2	151
																	CAMDA19_MetaSUB_csd16_TOK-025_1	TOK-025	TOK	25	1	151
																	CAMDA19_MetaSUB_csd17_HGK-001_1	HGK-001	HGK	1	1	151
																	CAMDA19_MetaSUB_csd17_HGK-001_2	HGK-001	HGK	1	2	151
																	CAMDA19_MetaSUB_csd17_HGK-002_1	HGK-002	HGK	2	1	151
																	CAMDA19_MetaSUB_csd17_HGK-002_2	HGK-002	HGK	2	2	151
																	CAMDA19_MetaSUB_csd17_HGK-003_1	HGK-003	HGK	3	1	151
																	CAMDA19_MetaSUB_csd17_HGK-003_2	HGK-003	HGK	3	2	151
																	CAMDA19_MetaSUB_csd17_HGK-004_1	HGK-004	HGK	4	1	151
																	CAMDA19_MetaSUB_csd17_HGK-004_2	HGK-004	HGK	4	2	151
																	CAMDA19_MetaSUB_csd17_HGK-006_1	HGK-006	HGK	6	1	151
																	CAMDA19_MetaSUB_csd17_HGK-006_2	HGK-006	HGK	6	2	151
																	CAMDA19_MetaSUB_csd17_HGK-007_1	HGK-007	HGK	7	1	151
																	CAMDA19_MetaSUB_csd17_HGK-007_2	HGK-007	HGK	7	2	151
																	CAMDA19_MetaSUB_csd17_HGK-008_1	HGK-008	HGK	8	1	151
																	CAMDA19_MetaSUB_csd17_HGK-008_2	HGK-008	HGK	8	2	151
																	CAMDA19_MetaSUB_csd17_HGK-009_1	HGK-009	HGK	9	1	151
																	CAMDA19_MetaSUB_csd17_HGK-009_2	HGK-009	HGK	9	2	151
																	CAMDA19_MetaSUB_csd17_HGK-010_1	HGK-010	HGK	10	1	151
																	CAMDA19_MetaSUB_csd17_HGK-010_2	HGK-010	HGK	10	2	151
																	CAMDA19_MetaSUB_csd17_HGK-011_1	HGK-011	HGK	11	1	151
																	CAMDA19_MetaSUB_csd17_HGK-011_2	HGK-011	HGK	11	2	151
																	CAMDA19_MetaSUB_csd17_HGK-012_1	HGK-012	HGK	12	1	151
																	CAMDA19_MetaSUB_csd17_HGK-012_2	HGK-012	HGK	12	2	151
																	CAMDA19_MetaSUB_csd17_HGK-013_1	HGK-013	HGK	13	1	151
																	CAMDA19_MetaSUB_csd17_HGK-013_2	HGK-013	HGK	13	2	151
																	CAMDA19_MetaSUB_csd17_HGK-014_1	HGK-014	HGK	14	1	151
																	CAMDA19_MetaSUB_csd17_HGK-014_2	HGK-014	HGK	14	2	151
																	CAMDA19_MetaSUB_csd17_HGK-015_1	HGK-015	HGK	15	1	151
																	CAMDA19_MetaSUB_csd17_HGK-015_2	HGK-015	HGK	15	2	151
																	CAMDA19_MetaSUB_csd17_HGK-018_1	HGK-018	HGK	18	1	151
																	CAMDA19_MetaSUB_csd17_HGK-018_2	HGK-018	HGK	18	2	151
																	CAMDA19_MetaSUB_csd17_LON-001_1	LON-001	LON	1	1	151
																	CAMDA19_MetaSUB_csd17_LON-001_2	LON-001	LON	1	2	151
																	CAMDA19_MetaSUB_csd17_LON-002_1	LON-002	LON	2	1	151
																	CAMDA19_MetaSUB_csd17_LON-002_2	LON-002	LON	2	2	151
																	CAMDA19_MetaSUB_csd17_LON-003_1	LON-003	LON	3	1	151
																	CAMDA19_MetaSUB_csd17_LON-003_2	LON-003	LON	3	2	151
																	CAMDA19_MetaSUB_csd17_LON-004_1	LON-004	LON	4	1	151
																	CAMDA19_MetaSUB_csd17_LON-004_2	LON-004	LON	4	2	151
																	CAMDA19_MetaSUB_csd17_LON-005_1	LON-005	LON	5	1	151
																	CAMDA19_MetaSUB_csd17_LON-005_2	LON-005	LON	5	2	151
																	CAMDA19_MetaSUB_csd17_LON-006_1	LON-006	LON	6	1	151
																	CAMDA19_MetaSUB_csd17_LON-006_2	LON-006	LON	6	2	151
																	CAMDA19_MetaSUB_csd17_LON-007_1	LON-007	LON	7	1	151
																	CAMDA19_MetaSUB_csd17_LON-007_2	LON-007	LON	7	2	151
																	CAMDA19_MetaSUB_csd17_LON-008_1	LON-008	LON	8	1	151
																	CAMDA19_MetaSUB_csd17_LON-008_2	LON-008	LON	8	2	151
																	CAMDA19_MetaSUB_csd17_LON-009_1	LON-009	LON	9	1	151
																	CAMDA19_MetaSUB_csd17_LON-009_2	LON-009	LON	9	2	151
																	CAMDA19_MetaSUB_csd17_LON-010_1	LON-010	LON	10	1	151
																	CAMDA19_MetaSUB_csd17_LON-010_2	LON-010	LON	10	2	151
																	CAMDA19_MetaSUB_csd17_LON-011_1	LON-011	LON	11	1	151
																	CAMDA19_MetaSUB_csd17_LON-011_2	LON-011	LON	11	2	151
																	CAMDA19_MetaSUB_csd17_LON-012_1	LON-012	LON	12	1	151
																	CAMDA19_MetaSUB_csd17_LON-012_2	LON-012	LON	12	2	151
																	CAMDA19_MetaSUB_csd17_LON-013_1	LON-013	LON	13	1	151
																	CAMDA19_MetaSUB_csd17_LON-013_2	LON-013	LON	13	2	151
																	CAMDA19_MetaSUB_csd17_LON-014_1	LON-014	LON	14	1	151
																	CAMDA19_MetaSUB_csd17_LON-014_2	LON-014	LON	14	2	151
																	CAMDA19_MetaSUB_csd17_LON-015_1	LON-015	LON	15	1	151
																	CAMDA19_MetaSUB_csd17_LON-015_2	LON-015	LON	15	2	151
																	CAMDA19_MetaSUB_csd17_LON-016_1	LON-016	LON	16	1	151
																	CAMDA19_MetaSUB_csd17_LON-016_2	LON-016	LON	16	2	151
																	CAMDA19_MetaSUB_csd17_LON-017_1	LON-017	LON	17	1	151
																	CAMDA19_MetaSUB_csd17_LON-017_2	LON-017	LON	17	2	151
																	CAMDA19_MetaSUB_csd17_LON-018_1	LON-018	LON	18	1	151
																	CAMDA19_MetaSUB_csd17_LON-018_2	LON-018	LON	18	2	151
																	CAMDA19_MetaSUB_csd17_LON-019_1	LON-019	LON	19	1	151
																	CAMDA19_MetaSUB_csd17_LON-019_2	LON-019	LON	19	2	151
																	CAMDA19_MetaSUB_csd17_LON-020_1	LON-020	LON	20	1	151
																	CAMDA19_MetaSUB_csd17_LON-020_2	LON-020	LON	20	2	151
																	CAMDA19_MetaSUB_csd17_LON-021_1	LON-021	LON	21	1	151
																	CAMDA19_MetaSUB_csd17_LON-021_2	LON-021	LON	21	2	151
																	CAMDA19_MetaSUB_csd17_LON-022_1	LON-022	LON	22	1	151
																	CAMDA19_MetaSUB_csd17_LON-022_2	LON-022	LON	22	2	151
																	CAMDA19_MetaSUB_csd17_LON-023_1	LON-023	LON	23	1	151
																	CAMDA19_MetaSUB_csd17_LON-023_2	LON-023	LON	23	2	151
																	CAMDA19_MetaSUB_csd17_LON-024_1	LON-024	LON	24	1	151
																	CAMDA19_MetaSUB_csd17_LON-024_2	LON-024	LON	24	2	151
																	CAMDA19_MetaSUB_csd17_MAR-001_1	MAR-001	MAR	1	1	151
																	CAMDA19_MetaSUB_csd17_MAR-001_2	MAR-001	MAR	1	2	151
																	CAMDA19_MetaSUB_csd17_MAR-002_1	MAR-002	MAR	2	1	151
																	CAMDA19_MetaSUB_csd17_MAR-002_2	MAR-002	MAR	2	2	151
																	CAMDA19_MetaSUB_csd17_MAR-003_1	MAR-003	MAR	3	1	151
																	CAMDA19_MetaSUB_csd17_MAR-003_2	MAR-003	MAR	3	2	151
																	CAMDA19_MetaSUB_csd17_MAR-004_1	MAR-004	MAR	4	1	151
																	CAMDA19_MetaSUB_csd17_MAR-004_2	MAR-004	MAR	4	2	151
																	CAMDA19_MetaSUB_csd17_MAR-005_1	MAR-005	MAR	5	1	151
																	CAMDA19_MetaSUB_csd17_MAR-005_2	MAR-005	MAR	5	2	151
																	CAMDA19_MetaSUB_csd17_MAR-006_1	MAR-006	MAR	6	1	151
																	CAMDA19_MetaSUB_csd17_MAR-006_2	MAR-006	MAR	6	2	151
																	CAMDA19_MetaSUB_csd17_MAR-007_1	MAR-007	MAR	7	1	151
																	CAMDA19_MetaSUB_csd17_MAR-007_2	MAR-007	MAR	7	2	151
																	CAMDA19_MetaSUB_csd17_MAR-008_1	MAR-008	MAR	8	1	151
																	CAMDA19_MetaSUB_csd17_MAR-008_2	MAR-008	MAR	8	2	151
																	CAMDA19_MetaSUB_csd17_MAR-009_1	MAR-009	MAR	9	1	151
																	CAMDA19_MetaSUB_csd17_MAR-009_2	MAR-009	MAR	9	2	151
																	CAMDA19_MetaSUB_csd17_MAR-010_1	MAR-010	MAR	10	1	151
																	CAMDA19_MetaSUB_csd17_MAR-010_2	MAR-010	MAR	10	2	151
																	CAMDA19_MetaSUB_csd17_SAO-001_1	SAO-001	SAO	1	1	151
																	CAMDA19_MetaSUB_csd17_SAO-001_2	SAO-001	SAO	1	2	151
																	CAMDA19_MetaSUB_csd17_SAO-002_1	SAO-002	SAO	2	1	151
																	CAMDA19_MetaSUB_csd17_SAO-002_2	SAO-002	SAO	2	2	151
																	CAMDA19_MetaSUB_csd17_SAO-003_1	SAO-003	SAO	3	1	151
																	CAMDA19_MetaSUB_csd17_SAO-003_2	SAO-003	SAO	3	2	151
																	CAMDA19_MetaSUB_csd17_SAO-004_1	SAO-004	SAO	4	1	151
																	CAMDA19_MetaSUB_csd17_SAO-004_2	SAO-004	SAO	4	2	151
																	CAMDA19_MetaSUB_csd17_SAO-005_1	SAO-005	SAO	5	1	151
																	CAMDA19_MetaSUB_csd17_SAO-005_2	SAO-005	SAO	5	2	151
																	CAMDA19_MetaSUB_csd17_SAO-006_1	SAO-006	SAO	6	1	151
																	CAMDA19_MetaSUB_csd17_SAO-006_2	SAO-006	SAO	6	2	151
																	CAMDA19_MetaSUB_csd17_SAO-007_1	SAO-007	SAO	7	1	151
																	CAMDA19_MetaSUB_csd17_SAO-007_2	SAO-007	SAO	7	2	151
																	CAMDA19_MetaSUB_csd17_SAO-008_1	SAO-008	SAO	8	1	151
																	CAMDA19_MetaSUB_csd17_SAO-008_2	SAO-008	SAO	8	2	151
																	CAMDA19_MetaSUB_csd17_SAO-009_1	SAO-009	SAO	9	1	151
																	CAMDA19_MetaSUB_csd17_SAO-009_2	SAO-009	SAO	9	2	151
																	CAMDA19_MetaSUB_csd17_SAO-010_1	SAO-010	SAO	10	1	151
																	CAMDA19_MetaSUB_csd17_SAO-010_2	SAO-010	SAO	10	2	151
																	CAMDA19_MetaSUB_csd17_SAO-011_1	SAO-011	SAO	11	1	151
																	CAMDA19_MetaSUB_csd17_SAO-011_2	SAO-011	SAO	11	2	151
																	CAMDA19_MetaSUB_csd17_SAO-012_1	SAO-012	SAO	12	1	151
																	CAMDA19_MetaSUB_csd17_SAO-012_2	SAO-012	SAO	12	2	151
																	CAMDA19_MetaSUB_csd17_SAO-013_1	SAO-013	SAO	13	1	151
																	CAMDA19_MetaSUB_csd17_SAO-013_2	SAO-013	SAO	13	2	151
																	CAMDA19_MetaSUB_csd17_SAO-014_1	SAO-014	SAO	14	1	151
																	CAMDA19_MetaSUB_csd17_SAO-014_2	SAO-014	SAO	14	2	151
																	CAMDA19_MetaSUB_csd17_SAO-015_1	SAO-015	SAO	15	1	151
																	CAMDA19_MetaSUB_csd17_SAO-015_2	SAO-015	SAO	15	2	151
																	CAMDA19_MetaSUB_csd17_SAO-016_1	SAO-016	SAO	16	1	151
																	CAMDA19_MetaSUB_csd17_SAO-016_2	SAO-016	SAO	16	2	151
																	CAMDA19_MetaSUB_csd17_SAO-017_1	SAO-017	SAO	17	1	151
																	CAMDA19_MetaSUB_csd17_SAO-017_2	SAO-017	SAO	17	2	151
																	CAMDA19_MetaSUB_csd17_SAO-018_1	SAO-018	SAO	18	1	151
																	CAMDA19_MetaSUB_csd17_SAO-018_2	SAO-018	SAO	18	2	151
																	CAMDA19_MetaSUB_csd17_SAO-019_1	SAO-019	SAO	19	1	151
																	CAMDA19_MetaSUB_csd17_SAO-019_2	SAO-019	SAO	19	2	151
																	CAMDA19_MetaSUB_csd17_SAO-020_1	SAO-020	SAO	20	1	151
																	CAMDA19_MetaSUB_csd17_SAO-020_2	SAO-020	SAO	20	2	151
																	CAMDA19_MetaSUB_csd17_SAO-021_1	SAO-021	SAO	21	1	151
																	CAMDA19_MetaSUB_csd17_SAO-021_2	SAO-021	SAO	21	2	151
																	CAMDA19_MetaSUB_csd17_SAO-022_1	SAO-022	SAO	22	1	151
																	CAMDA19_MetaSUB_csd17_SAO-022_2	SAO-022	SAO	22	2	151
																	CAMDA19_MetaSUB_csd17_SAO-023_1	SAO-023	SAO	23	1	151
																	CAMDA19_MetaSUB_csd17_SAO-023_2	SAO-023	SAO	23	2	151
																	CAMDA19_MetaSUB_csd17_SAO-024_1	SAO-024	SAO	24	1	151
																	CAMDA19_MetaSUB_csd17_SAO-024_2	SAO-024	SAO	24	2	151
																	CAMDA19_MetaSUB_csd17_SOF-001_1	SOF-001	SOF	1	1	151
																	CAMDA19_MetaSUB_csd17_SOF-001_2	SOF-001	SOF	1	2	151
																	CAMDA19_MetaSUB_csd17_SOF-002_1	SOF-002	SOF	2	1	151
																	CAMDA19_MetaSUB_csd17_SOF-002_2	SOF-002	SOF	2	2	151
																	CAMDA19_MetaSUB_csd17_SOF-003_1	SOF-003	SOF	3	1	151
																	CAMDA19_MetaSUB_csd17_SOF-003_2	SOF-003	SOF	3	2	151
																	CAMDA19_MetaSUB_csd17_SOF-004_1	SOF-004	SOF	4	1	151
																	CAMDA19_MetaSUB_csd17_SOF-004_2	SOF-004	SOF	4	2	151
																	CAMDA19_MetaSUB_csd17_SOF-005_1	SOF-005	SOF	5	1	151
																	CAMDA19_MetaSUB_csd17_SOF-005_2	SOF-005	SOF	5	2	151
																	CAMDA19_MetaSUB_csd17_SOF-006_1	SOF-006	SOF	6	1	151
																	CAMDA19_MetaSUB_csd17_SOF-006_2	SOF-006	SOF	6	2	151
																	CAMDA19_MetaSUB_csd17_SOF-007_1	SOF-007	SOF	7	1	151
																	CAMDA19_MetaSUB_csd17_SOF-007_2	SOF-007	SOF	7	2	151
																	CAMDA19_MetaSUB_csd17_SOF-008_1	SOF-008	SOF	8	1	151
																	CAMDA19_MetaSUB_csd17_SOF-008_2	SOF-008	SOF	8	2	151
																	CAMDA19_MetaSUB_csd17_SOF-009_1	SOF-009	SOF	9	1	151
																	CAMDA19_MetaSUB_csd17_SOF-009_2	SOF-009	SOF	9	2	151
																	CAMDA19_MetaSUB_csd17_SOF-010_1	SOF-010	SOF	10	1	151
																	CAMDA19_MetaSUB_csd17_SOF-010_2	SOF-010	SOF	10	2	151
																	CAMDA19_MetaSUB_csd17_STO-001_1	STO-001	STO	1	1	151
																	CAMDA19_MetaSUB_csd17_STO-001_2	STO-001	STO	1	2	151
																	CAMDA19_MetaSUB_csd17_STO-002_1	STO-002	STO	2	1	151
																	CAMDA19_MetaSUB_csd17_STO-002_2	STO-002	STO	2	2	151
																	CAMDA19_MetaSUB_csd17_STO-003_1	STO-003	STO	3	1	151
																	CAMDA19_MetaSUB_csd17_STO-003_2	STO-003	STO	3	2	151
																	CAMDA19_MetaSUB_csd17_STO-004_1	STO-004	STO	4	1	151
																	CAMDA19_MetaSUB_csd17_STO-004_2	STO-004	STO	4	2	151
																	CAMDA19_MetaSUB_csd17_STO-005_1	STO-005	STO	5	1	151
																	CAMDA19_MetaSUB_csd17_STO-005_2	STO-005	STO	5	2	151
																	CAMDA19_MetaSUB_csd17_STO-006_1	STO-006	STO	6	1	151
																	CAMDA19_MetaSUB_csd17_STO-006_2	STO-006	STO	6	2	151
																	CAMDA19_MetaSUB_csd17_STO-007_1	STO-007	STO	7	1	151
																	CAMDA19_MetaSUB_csd17_STO-007_2	STO-007	STO	7	2	151
																	CAMDA19_MetaSUB_csd17_STO-008_1	STO-008	STO	8	1	151
																	CAMDA19_MetaSUB_csd17_STO-008_2	STO-008	STO	8	2	151
																	CAMDA19_MetaSUB_csd17_STO-009_1	STO-009	STO	9	1	151
																	CAMDA19_MetaSUB_csd17_STO-009_2	STO-009	STO	9	2	151
																	CAMDA19_MetaSUB_csd17_STO-010_1	STO-010	STO	10	1	151
																	CAMDA19_MetaSUB_csd17_STO-010_2	STO-010	STO	10	2	151
																	CAMDA19_MetaSUB_csd17_STO-011_1	STO-011	STO	11	1	151
																	CAMDA19_MetaSUB_csd17_STO-011_2	STO-011	STO	11	2	151
																	CAMDA19_MetaSUB_csd17_STO-012_1	STO-012	STO	12	1	151
																	CAMDA19_MetaSUB_csd17_STO-012_2	STO-012	STO	12	2	151
																	CAMDA19_MetaSUB_csd17_STO-013_1	STO-013	STO	13	1	151
																	CAMDA19_MetaSUB_csd17_STO-013_2	STO-013	STO	13	2	151
																	CAMDA19_MetaSUB_csd17_STO-014_1	STO-014	STO	14	1	151
																	CAMDA19_MetaSUB_csd17_STO-014_2	STO-014	STO	14	2	151
																	CAMDA19_MetaSUB_csd17_STO-015_1	STO-015	STO	15	1	151
																	CAMDA19_MetaSUB_csd17_STO-015_2	STO-015	STO	15	2	151
																	CAMDA19_MetaSUB_csd17_STO-016_1	STO-016	STO	16	1	151
																	CAMDA19_MetaSUB_csd17_STO-016_2	STO-016	STO	16	2	151
																	CAMDA19_MetaSUB_csd17_STO-017_1	STO-017	STO	17	1	151
																	CAMDA19_MetaSUB_csd17_STO-017_2	STO-017	STO	17	2	151
																	CAMDA19_MetaSUB_csd17_STO-018_1	STO-018	STO	18	1	151
																	CAMDA19_MetaSUB_csd17_STO-018_2	STO-018	STO	18	2	151
																	CAMDA19_MetaSUB_csd17_STO-019_1	STO-019	STO	19	1	151
																	CAMDA19_MetaSUB_csd17_STO-019_2	STO-019	STO	19	2	151
																	CAMDA19_MetaSUB_csd17_STO-020_1	STO-020	STO	20	1	151
																	CAMDA19_MetaSUB_csd17_STO-020_2	STO-020	STO	20	2	151
																	CAMDA19_MetaSUB_pilot_PXO-001_1	PXO-001	PXO	1	1	151
																	CAMDA19_MetaSUB_pilot_PXO-001_2	PXO-001	PXO	1	2	151
																	CAMDA19_MetaSUB_pilot_PXO-002_1	PXO-002	PXO	2	1	151
																	CAMDA19_MetaSUB_pilot_PXO-002_2	PXO-002	PXO	2	2	151
																	CAMDA19_MetaSUB_pilot_PXO-003_1	PXO-003	PXO	3	1	151
																	CAMDA19_MetaSUB_pilot_PXO-003_2	PXO-003	PXO	3	2	151
																	CAMDA19_MetaSUB_pilot_PXO-004_1	PXO-004	PXO	4	1	151
																	CAMDA19_MetaSUB_pilot_PXO-004_2	PXO-004	PXO	4	2	151
																	CAMDA19_MetaSUB_pilot_PXO-005_1	PXO-005	PXO	5	1	151
																	CAMDA19_MetaSUB_pilot_PXO-005_2	PXO-005	PXO	5	2	151
																	CAMDA19_MetaSUB_pilot_PXO-006_1	PXO-006	PXO	6	1	151
																	CAMDA19_MetaSUB_pilot_PXO-006_2	PXO-006	PXO	6	2	151
																	CAMDA19_MetaSUB_pilot_PXO-007_1	PXO-007	PXO	7	1	151
																	CAMDA19_MetaSUB_pilot_PXO-007_2	PXO-007	PXO	7	2	151
																	CAMDA19_MetaSUB_pilot_PXO-008_1	PXO-008	PXO	8	1	151
																	CAMDA19_MetaSUB_pilot_PXO-008_2	PXO-008	PXO	8	2	151
																	CAMDA19_MetaSUB_pilot_PXO-009_1	PXO-009	PXO	9	1	151
																	CAMDA19_MetaSUB_pilot_PXO-009_2	PXO-009	PXO	9	2	151
																	CAMDA19_MetaSUB_pilot_PXO-010_1	PXO-010	PXO	10	1	151
																	CAMDA19_MetaSUB_pilot_PXO-010_2	PXO-010	PXO	10	2	151
																	CAMDA19_MetaSUB_pilot_PXO-011_1	PXO-011	PXO	11	1	151
																	CAMDA19_MetaSUB_pilot_PXO-011_2	PXO-011	PXO	11	2	151
																	CAMDA19_MetaSUB_pilot_PXO-012_1	PXO-012	PXO	12	1	151
																	CAMDA19_MetaSUB_pilot_PXO-012_2	PXO-012	PXO	12	2	151
																	CAMDA19_MetaSUB_pilot_PXO-013_1	PXO-013	PXO	13	1	151
																	CAMDA19_MetaSUB_pilot_PXO-013_2	PXO-013	PXO	13	2	151
																	CAMDA19_MetaSUB_pilot_PXO-014_1	PXO-014	PXO	14	1	151
																	CAMDA19_MetaSUB_pilot_PXO-014_2	PXO-014	PXO	14	2	151
																	CAMDA19_MetaSUB_pilot_PXO-015_1	PXO-015	PXO	15	1	151
																	CAMDA19_MetaSUB_pilot_PXO-015_2	PXO-015	PXO	15	2	151
																	CAMDA19_MetaSUB_pilot_PXO-016_1	PXO-016	PXO	16	1	151
																	CAMDA19_MetaSUB_pilot_PXO-016_2	PXO-016	PXO	16	2	151
																	CAMDA19_MetaSUB_pilot_PXO-017_1	PXO-017	PXO	17	1	151
																	CAMDA19_MetaSUB_pilot_PXO-017_2	PXO-017	PXO	17	2	151
																	CAMDA19_MetaSUB_pilot_PXO-018_1	PXO-018	PXO	18	1	151
																	CAMDA19_MetaSUB_pilot_PXO-018_2	PXO-018	PXO	18	2	151
																	CAMDA19_MetaSUB_pilot_PXO-019_1	PXO-019	PXO	19	1	151
																	CAMDA19_MetaSUB_pilot_PXO-019_2	PXO-019	PXO	19	2	151
																	CAMDA19_MetaSUB_pilot_PXO-020_1	PXO-020	PXO	20	1	151
																	CAMDA19_MetaSUB_pilot_PXO-020_2	PXO-020	PXO	20	2	151
																	CAMDA19_MetaSUB_pilot_SAC-001	SAC-001	SAC	1		126
																	CAMDA19_MetaSUB_pilot_SAC-003	SAC-003	SAC	3		126
																	CAMDA19_MetaSUB_pilot_SAC-005	SAC-005	SAC	5		126
																	CAMDA19_MetaSUB_pilot_SAC-007	SAC-007	SAC	7		126
																	CAMDA19_MetaSUB_pilot_SAC-008	SAC-008	SAC	8		126
																	CAMDA19_MetaSUB_pilot_SAC-011	SAC-011	SAC	11		126
																	CAMDA19_MetaSUB_pilot_SAC-012	SAC-012	SAC	12		126
																	CAMDA19_MetaSUB_pilot_SAC-015	SAC-015	SAC	15		126
																	CAMDA19_MetaSUB_pilot_SAC-016	SAC-016	SAC	16		126

## Sheet: QC_MysteryFull
Sample	ID	Paired	City	Average Sequence Length (bp)
CAMDA2019_03TXLrIna_1_annon	03TXLrIna	1	Brisbane (Australia)	151
CAMDA2019_03TXLrIna_2_annon	03TXLrIna	2	Brisbane (Australia)	151
CAMDA2019_1Vapy1lcu_1_annon	1Vapy1lcu	1	Brisbane (Australia)	151
CAMDA2019_1Vapy1lcu_2_annon	1Vapy1lcu	2	Brisbane (Australia)	151
CAMDA2019_F7waXDwRV_1_annon	F7waXDwRV	1	Brisbane (Australia)	151
CAMDA2019_F7waXDwRV_2_annon	F7waXDwRV	2	Brisbane (Australia)	151
CAMDA2019_OHdXt0n93_1_annon	OHdXt0n93	1	Brisbane (Australia)	151
CAMDA2019_OHdXt0n93_2_annon	OHdXt0n93	2	Brisbane (Australia)	151
CAMDA2019_PoTC9MGmE_1_annon	PoTC9MGmE	1	Brisbane (Australia)	151
CAMDA2019_PoTC9MGmE_2_annon	PoTC9MGmE	2	Brisbane (Australia)	151
CAMDA2019_Xianr4bpE_1_annon	Xianr4bpE	1	Brisbane (Australia)	151
CAMDA2019_Xianr4bpE_2_annon	Xianr4bpE	2	Brisbane (Australia)	151
CAMDA2019_yDYzpI6z0_1_annon	yDYzpI6z0	1	Brisbane (Australia)	151
CAMDA2019_yDYzpI6z0_2_annon	yDYzpI6z0	2	Brisbane (Australia)	151
CAMDA2019_5KtJjcn26_annon	5KtJjcn26		Doha (Qatar)	151
CAMDA2019_cA45yrbCp_1_annon	cA45yrbCp	1	Doha (Qatar)	151
CAMDA2019_cA45yrbCp_2_annon	cA45yrbCp	2	Doha (Qatar)	151
CAMDA2019_y3hl8NLXD_annon	y3hl8NLXD		Doha (Qatar)	151
CAMDA2019_4GiLTLyqL_1_annon	4GiLTLyqL	1	Kiev (Ukraine)	151
CAMDA2019_4GiLTLyqL_2_annon	4GiLTLyqL	2	Kiev (Ukraine)	151
CAMDA2019_A4Tkn3dX9_1_annon	A4Tkn3dX9	1	Kiev (Ukraine)	151
CAMDA2019_A4Tkn3dX9_2_annon	A4Tkn3dX9	2	Kiev (Ukraine)	151
CAMDA2019_c1SjrQHf7_1_annon	c1SjrQHf7	1	Kiev (Ukraine)	151
CAMDA2019_c1SjrQHf7_2_annon	c1SjrQHf7	2	Kiev (Ukraine)	151
CAMDA2019_hATTKoyv0_1_annon	hATTKoyv0	1	Kiev (Ukraine)	151
CAMDA2019_hATTKoyv0_2_annon	hATTKoyv0	2	Kiev (Ukraine)	151
CAMDA2019_LWrSv4rYd_annon	LWrSv4rYd		Kiev (Ukraine)	151
CAMDA2019_MspIkAOzT_1_annon	MspIkAOzT	1	Kiev (Ukraine)	151
CAMDA2019_MspIkAOzT_2_annon	MspIkAOzT	2	Kiev (Ukraine)	151
CAMDA2019_V8PJQlOng_1_annon	V8PJQlOng	1	Kiev (Ukraine)	151
CAMDA2019_V8PJQlOng_2_annon	V8PJQlOng	2	Kiev (Ukraine)	151
CAMDA2019_42XlKWBJx_annon	42XlKWBJx		Oslo (Norway)	126
CAMDA2019_7Il968vhk_annon	7Il968vhk		Oslo (Norway)	126
CAMDA2019_KqVcbm3UA_annon	KqVcbm3UA		Oslo (Norway)	126
CAMDA2019_LPVcbq3pE_annon	LPVcbq3pE		Oslo (Norway)	126
CAMDA2019_m6hxFn1Sb_annon	m6hxFn1Sb		Oslo (Norway)	126
CAMDA2019_QKhKiZiNe_annon	QKhKiZiNe		Oslo (Norway)	101
CAMDA2019_SuTczAky8_annon	SuTczAky8		Oslo (Norway)	126
CAMDA2019_TLo8GTgZS_annon	TLo8GTgZS		Oslo (Norway)	101
CAMDA2019_tm5oSy4uY_annon	tm5oSy4uY		Oslo (Norway)	126
CAMDA2019_TxgbavT9X_annon	TxgbavT9X		Oslo (Norway)	126
CAMDA2019_uZFjEK4hm_annon	uZFjEK4hm		Oslo (Norway)	101
CAMDA2019_w3hK8f0sn_annon	w3hK8f0sn		Oslo (Norway)	101
CAMDA2019_9kW8J4Ev5_annon	9kW8J4Ev5		Paris (France)	151
CAMDA2019_B6hDSOaff_1_annon	B6hDSOaff	1	Paris (France)	151
CAMDA2019_B6hDSOaff_2_annon	B6hDSOaff	2	Paris (France)	151
CAMDA2019_bAPBY3AHh_1_annon	bAPBY3AHh	1	Paris (France)	151
CAMDA2019_bAPBY3AHh_2_annon	bAPBY3AHh	2	Paris (France)	151
CAMDA2019_CL1lI9nin_1_annon	CL1lI9nin	1	Paris (France)	151
CAMDA2019_CL1lI9nin_2_annon	CL1lI9nin	2	Paris (France)	151
CAMDA2019_MFF61azo4_1_annon	MFF61azo4	1	Paris (France)	151
CAMDA2019_MFF61azo4_2_annon	MFF61azo4	2	Paris (France)	151
CAMDA2019_qSkX1R2Gz_1_annon	qSkX1R2Gz	1	Paris (France)	151
CAMDA2019_qSkX1R2Gz_2_annon	qSkX1R2Gz	2	Paris (France)	151
CAMDA2019_wJsZolv7O_1_annon	wJsZolv7O	1	Paris (France)	151
CAMDA2019_wJsZolv7O_2_annon	wJsZolv7O	2	Paris (France)	151
CAMDA2019_Z6k4utsJA_1_annon	Z6k4utsJA	1	Paris (France)	151
CAMDA2019_Z6k4utsJA_2_annon	Z6k4utsJA	2	Paris (France)	151
CAMDA2019_9UxNkBsUB_1_annon	9UxNkBsUB	1	Rio de Janerio (Brasil)	151
CAMDA2019_9UxNkBsUB_2_annon	9UxNkBsUB	2	Rio de Janerio (Brasil)	151
CAMDA2019_ajObxR7P1_1_annon	ajObxR7P1	1	Rio de Janerio (Brasil)	151
CAMDA2019_ajObxR7P1_2_annon	ajObxR7P1	2	Rio de Janerio (Brasil)	151
CAMDA2019_cKL7xX3EZ_1_annon	cKL7xX3EZ	1	Rio de Janerio (Brasil)	151
CAMDA2019_cKL7xX3EZ_2_annon	cKL7xX3EZ	2	Rio de Janerio (Brasil)	151
CAMDA2019_K1IvsMwZ0_1_annon	K1IvsMwZ0	1	Rio de Janerio (Brasil)	151
CAMDA2019_K1IvsMwZ0_2_annon	K1IvsMwZ0	2	Rio de Janerio (Brasil)	151
CAMDA2019_QNO6ArzjQ_1_annon	QNO6ArzjQ	1	Rio de Janerio (Brasil)	151
CAMDA2019_QNO6ArzjQ_2_annon	QNO6ArzjQ	2	Rio de Janerio (Brasil)	151
CAMDA2019_RDEZTuFJ0_1_annon	RDEZTuFJ0	1	Rio de Janerio (Brasil)	151
CAMDA2019_RDEZTuFJ0_2_annon	RDEZTuFJ0	2	Rio de Janerio (Brasil)	151
CAMDA2019_rridyqqZl_annon	rridyqqZl		Rio de Janerio (Brasil)	151
CAMDA2019_S12fkE31f_1_annon	S12fkE31f	1	Rio de Janerio (Brasil)	151
CAMDA2019_S12fkE31f_2_annon	S12fkE31f	2	Rio de Janerio (Brasil)	151
CAMDA2019_Srryjh9fm_annon	Srryjh9fm		Rio de Janerio (Brasil)	151
CAMDA2019_ya8Lwujnu_1_annon	ya8Lwujnu	1	Rio de Janerio (Brasil)	151
CAMDA2019_ya8Lwujnu_2_annon	ya8Lwujnu	2	Rio de Janerio (Brasil)	151
CAMDA2019_YwEqI6j3T_1_annon	YwEqI6j3T	1	Rio de Janerio (Brasil)	151
CAMDA2019_YwEqI6j3T_2_annon	YwEqI6j3T	2	Rio de Janerio (Brasil)	151
CAMDA2019_zEyFbEnFu_1_annon	zEyFbEnFu	1	Rio de Janerio (Brasil)	151
CAMDA2019_zEyFbEnFu_2_annon	zEyFbEnFu	2	Rio de Janerio (Brasil)	151
CAMDA2019_6K2P8XNab_1_annon	6K2P8XNab	1	Santiago de Chile (Chile)	151
CAMDA2019_6K2P8XNab_2_annon	6K2P8XNab	2	Santiago de Chile (Chile)	151
CAMDA2019_FjWGW2m0N_annon	FjWGW2m0N		Santiago de Chile (Chile)	151
CAMDA2019_gBzRKJUuM_annon	gBzRKJUuM		Santiago de Chile (Chile)	151
CAMDA2019_lpQTWz3am_1_annon	lpQTWz3am	1	Santiago de Chile (Chile)	151
CAMDA2019_lpQTWz3am_2_annon	lpQTWz3am	2	Santiago de Chile (Chile)	151
CAMDA2019_OSU080x0L_1_annon	OSU080x0L	1	Santiago de Chile (Chile)	151
CAMDA2019_OSU080x0L_2_annon	OSU080x0L	2	Santiago de Chile (Chile)	151
CAMDA2019_PZBrtdqbc_1_annon	PZBrtdqbc	1	Santiago de Chile (Chile)	151
CAMDA2019_PZBrtdqbc_2_annon	PZBrtdqbc	2	Santiago de Chile (Chile)	151
CAMDA2019_fDcwHrLnA_1_annon	fDcwHrLnA	1	Vienna (Austria)	151
CAMDA2019_fDcwHrLnA_2_annon	fDcwHrLnA	2	Vienna (Austria)	151
CAMDA2019_hPJCTIwqO_1_annon	hPJCTIwqO	1	Vienna (Austria)	151
CAMDA2019_hPJCTIwqO_2_annon	hPJCTIwqO	2	Vienna (Austria)	151
CAMDA2019_HRyMKBUym_1_annon	HRyMKBUym	1	Vienna (Austria)	151
CAMDA2019_HRyMKBUym_2_annon	HRyMKBUym	2	Vienna (Austria)	151
CAMDA2019_IxiSbR8Vi_1_annon	IxiSbR8Vi	1	Vienna (Austria)	151
CAMDA2019_IxiSbR8Vi_2_annon	IxiSbR8Vi	2	Vienna (Austria)	151
CAMDA2019_KRyPpwwID_1_annon	KRyPpwwID	1	Vienna (Austria)	151
CAMDA2019_KRyPpwwID_2_annon	KRyPpwwID	2	Vienna (Austria)	151

## Sheet: unclassified_Training
Sample	% unclassified	readCnt
CAMDA19_MetaSUB_csd16_AKL-001_1.fastq_bracken.report	41	1532409	unclassified
CAMDA19_MetaSUB_csd16_AKL-001_2.fastq_bracken.report	41.72	1559501	unclassified
CAMDA19_MetaSUB_csd16_AKL-002_1.fastq_bracken.report	50.68	2631363	unclassified
CAMDA19_MetaSUB_csd16_AKL-002_2.fastq_bracken.report	50.98	2646970	unclassified
CAMDA19_MetaSUB_csd16_AKL-003_1.fastq_bracken.report	22.82	1345158	unclassified
CAMDA19_MetaSUB_csd16_AKL-003_2.fastq_bracken.report	24.76	1459465	unclassified
CAMDA19_MetaSUB_csd16_AKL-004_1.fastq_bracken.report	53.69	2449137	unclassified
CAMDA19_MetaSUB_csd16_AKL-004_2.fastq_bracken.report	54.83	2500922	unclassified
CAMDA19_MetaSUB_csd16_AKL-005_1.fastq_bracken.report	54.33	2963035	unclassified
CAMDA19_MetaSUB_csd16_AKL-005_2.fastq_bracken.report	55.47	3024978	unclassified
CAMDA19_MetaSUB_csd16_AKL-006_1.fastq_bracken.report	84.9	3358274	unclassified
CAMDA19_MetaSUB_csd16_AKL-006_2.fastq_bracken.report	83.11	3287373	unclassified
CAMDA19_MetaSUB_csd16_AKL-007_1.fastq_bracken.report	81.91	5099733	unclassified
CAMDA19_MetaSUB_csd16_AKL-007_2.fastq_bracken.report	79.45	4946607	unclassified
CAMDA19_MetaSUB_csd16_AKL-008_1.fastq_bracken.report	46.62	1750982	unclassified
CAMDA19_MetaSUB_csd16_AKL-008_2.fastq_bracken.report	47.1	1769246	unclassified
CAMDA19_MetaSUB_csd16_AKL-009_1.fastq_bracken.report	40.39	2189957	unclassified
CAMDA19_MetaSUB_csd16_AKL-009_2.fastq_bracken.report	41.06	2226487	unclassified
CAMDA19_MetaSUB_csd16_AKL-010_1.fastq_bracken.report	39.75	1673072	unclassified
CAMDA19_MetaSUB_csd16_AKL-010_2.fastq_bracken.report	40.58	1708096	unclassified
CAMDA19_MetaSUB_csd16_AKL-011_1.fastq_bracken.report	67.95	3958009	unclassified
CAMDA19_MetaSUB_csd16_AKL-011_2.fastq_bracken.report	67.47	3930039	unclassified
CAMDA19_MetaSUB_csd16_AKL-012_1.fastq_bracken.report	51.8	2661752	unclassified
CAMDA19_MetaSUB_csd16_AKL-012_2.fastq_bracken.report	52.79	2712452	unclassified
CAMDA19_MetaSUB_csd16_AKL-013_1.fastq_bracken.report	54.52	2408313	unclassified
CAMDA19_MetaSUB_csd16_AKL-013_2.fastq_bracken.report	54.95	2427441	unclassified
CAMDA19_MetaSUB_csd16_AKL-014_1.fastq_bracken.report	65.32	3566334	unclassified
CAMDA19_MetaSUB_csd16_AKL-014_2.fastq_bracken.report	65.56	3579450	unclassified
CAMDA19_MetaSUB_csd16_BER-001_1.fastq_bracken.report	47.41	1525876	unclassified
CAMDA19_MetaSUB_csd16_BER-001_2.fastq_bracken.report	39.24	1262868	unclassified
CAMDA19_MetaSUB_csd16_BER-002_1.fastq_bracken.report	67.47	3165170	unclassified
CAMDA19_MetaSUB_csd16_BER-002_2.fastq_bracken.report	63.79	2992318	unclassified
CAMDA19_MetaSUB_csd16_BER-003_1.fastq_bracken.report	66.47	1852994	unclassified
CAMDA19_MetaSUB_csd16_BER-003_2.fastq_bracken.report	49	1365969	unclassified
CAMDA19_MetaSUB_csd16_BER-004_1.fastq_bracken.report	18.88	418924	unclassified
CAMDA19_MetaSUB_csd16_BER-004_2.fastq_bracken.report	17.95	398348	unclassified
CAMDA19_MetaSUB_csd16_BER-005_1.fastq_bracken.report	40.93	1057586	unclassified
CAMDA19_MetaSUB_csd16_BER-005_2.fastq_bracken.report	39.69	1025580	unclassified
CAMDA19_MetaSUB_csd16_BER-006_1.fastq_bracken.report	59.53	1834602	unclassified
CAMDA19_MetaSUB_csd16_BER-006_2.fastq_bracken.report	42.72	1316479	unclassified
CAMDA19_MetaSUB_csd16_BER-007_1.fastq_bracken.report	76.57	3251733	unclassified
CAMDA19_MetaSUB_csd16_BER-007_2.fastq_bracken.report	72.23	3067436	unclassified
CAMDA19_MetaSUB_csd16_BER-008_1.fastq_bracken.report	24.14	228216	unclassified
CAMDA19_MetaSUB_csd16_BER-008_2.fastq_bracken.report	25.59	241973	unclassified
CAMDA19_MetaSUB_csd16_BER-009_1.fastq_bracken.report	74.45	2123707	unclassified
CAMDA19_MetaSUB_csd16_BER-009_2.fastq_bracken.report	48.29	1377544	unclassified
CAMDA19_MetaSUB_csd16_BER-010_1.fastq_bracken.report	78.05	2578184	unclassified
CAMDA19_MetaSUB_csd16_BER-010_2.fastq_bracken.report	68.96	2278011	unclassified
CAMDA19_MetaSUB_csd16_BER-011_1.fastq_bracken.report	26.99	692699	unclassified
CAMDA19_MetaSUB_csd16_BER-011_2.fastq_bracken.report	15.87	407375	unclassified
CAMDA19_MetaSUB_csd16_BER-012_1.fastq_bracken.report	43.71	890415	unclassified
CAMDA19_MetaSUB_csd16_BER-012_2.fastq_bracken.report	28.73	585370	unclassified
CAMDA19_MetaSUB_csd16_BER-013_1.fastq_bracken.report	68.43	4271184	unclassified
CAMDA19_MetaSUB_csd16_BER-013_2.fastq_bracken.report	64.61	4032364	unclassified
CAMDA19_MetaSUB_csd16_BER-014_1.fastq_bracken.report	44.13	5518630	unclassified
CAMDA19_MetaSUB_csd16_BER-014_2.fastq_bracken.report	45.3	5664557	unclassified
CAMDA19_MetaSUB_csd16_BER-015_1.fastq_bracken.report	48.5	1119156	unclassified
CAMDA19_MetaSUB_csd16_BER-015_2.fastq_bracken.report	31.08	717316	unclassified
CAMDA19_MetaSUB_csd16_BER-016_1.fastq_bracken.report	60.89	1170413	unclassified
CAMDA19_MetaSUB_csd16_BER-016_2.fastq_bracken.report	54.48	1047131	unclassified
CAMDA19_MetaSUB_csd16_BER-017_1.fastq_bracken.report	12.79	690734	unclassified
CAMDA19_MetaSUB_csd16_BER-017_2.fastq_bracken.report	11.48	620337	unclassified
CAMDA19_MetaSUB_csd16_BER-018_1.fastq_bracken.report	52.98	2565993	unclassified
CAMDA19_MetaSUB_csd16_BER-018_2.fastq_bracken.report	49.14	2380269	unclassified
CAMDA19_MetaSUB_csd16_BER-019_1.fastq_bracken.report	9.81	540675	unclassified
CAMDA19_MetaSUB_csd16_BER-019_2.fastq_bracken.report	10.54	580991	unclassified
CAMDA19_MetaSUB_csd16_BER-020_1.fastq_bracken.report	32.92	925595	unclassified
CAMDA19_MetaSUB_csd16_BER-020_2.fastq_bracken.report	26.68	750110	unclassified
CAMDA19_MetaSUB_csd16_BER-021_1.fastq_bracken.report	51.21	3144546	unclassified
CAMDA19_MetaSUB_csd16_BER-021_2.fastq_bracken.report	49.11	3015433	unclassified
CAMDA19_MetaSUB_csd16_BOG-001_1.fastq_bracken.report	45.36	5522434	unclassified
CAMDA19_MetaSUB_csd16_BOG-001_2.fastq_bracken.report	43.42	8036181	unclassified
CAMDA19_MetaSUB_csd16_BOG-002_1.fastq_bracken.report	61.2	453789	unclassified
CAMDA19_MetaSUB_csd16_BOG-002_2.fastq_bracken.report	60.26	23365330	unclassified
CAMDA19_MetaSUB_csd16_BOG-003_1.fastq_bracken.report	47.07	5555671	unclassified
CAMDA19_MetaSUB_csd16_BOG-003_2.fastq_bracken.report	47.87	3628733	unclassified
CAMDA19_MetaSUB_csd16_BOG-004_1.fastq_bracken.report	64.51	14870083	unclassified
CAMDA19_MetaSUB_csd16_BOG-004_2.fastq_bracken.report	60.78	450670	unclassified
CAMDA19_MetaSUB_csd16_BOG-005_1.fastq_bracken.report	71.95	31953492	unclassified
CAMDA19_MetaSUB_csd16_BOG-005_2.fastq_bracken.report	69.15	30712160	unclassified
CAMDA19_MetaSUB_csd16_BOG-006_1.fastq_bracken.report	60.75	23019618	unclassified
CAMDA19_MetaSUB_csd16_BOG-006_2.fastq_bracken.report	60.97	23101482	unclassified
CAMDA19_MetaSUB_csd16_BOG-007_1.fastq_bracken.report	74.07	9478221	unclassified
CAMDA19_MetaSUB_csd16_BOG-007_2.fastq_bracken.report	72.98	17382481	unclassified
CAMDA19_MetaSUB_csd16_BOG-008_1.fastq_bracken.report	58.46	433503	unclassified
CAMDA19_MetaSUB_csd16_BOG-008_2.fastq_bracken.report	59.06	29383576	unclassified
CAMDA19_MetaSUB_csd16_BOG-009_1.fastq_bracken.report	38.43	13236845	unclassified
CAMDA19_MetaSUB_csd16_BOG-009_2.fastq_bracken.report	34.32	11819321	unclassified
CAMDA19_MetaSUB_csd16_BOG-010_1.fastq_bracken.report	53.84	17217545	unclassified
CAMDA19_MetaSUB_csd16_BOG-010_2.fastq_bracken.report	53.19	17009146	unclassified
CAMDA19_MetaSUB_csd16_BOG-011_1.fastq_bracken.report	57.19	25421560	unclassified
CAMDA19_MetaSUB_csd16_BOG-011_2.fastq_bracken.report	56.72	25212399	unclassified
CAMDA19_MetaSUB_csd16_BOG-012_1.fastq_bracken.report	74.57	34692173	unclassified
CAMDA19_MetaSUB_csd16_BOG-012_2.fastq_bracken.report	73.61	34246950	unclassified
CAMDA19_MetaSUB_csd16_BOG-013_1.fastq_bracken.report	47.45	19843680	unclassified
CAMDA19_MetaSUB_csd16_BOG-013_2.fastq_bracken.report	47.53	19875203	unclassified
CAMDA19_MetaSUB_csd16_BOG-014_1.fastq_bracken.report	70.18	24781775	unclassified
CAMDA19_MetaSUB_csd16_BOG-014_2.fastq_bracken.report	68.13	24057492	unclassified
CAMDA19_MetaSUB_csd16_BOG-015_1.fastq_bracken.report	43.27	17016358	unclassified
CAMDA19_MetaSUB_csd16_BOG-015_2.fastq_bracken.report	42.47	16703581	unclassified
CAMDA19_MetaSUB_csd16_HAM-001_1.fastq_bracken.report	54.02	3107699	unclassified
CAMDA19_MetaSUB_csd16_HAM-001_2.fastq_bracken.report	54.51	3135901	unclassified
CAMDA19_MetaSUB_csd16_HAM-002_1.fastq_bracken.report	26.13	1606079	unclassified
CAMDA19_MetaSUB_csd16_HAM-002_2.fastq_bracken.report	26.93	1655209	unclassified
CAMDA19_MetaSUB_csd16_HAM-003_1.fastq_bracken.report	37.15	2493305	unclassified
CAMDA19_MetaSUB_csd16_HAM-003_2.fastq_bracken.report	38.8	2604247	unclassified
CAMDA19_MetaSUB_csd16_HAM-004_1.fastq_bracken.report	22.52	2030339	unclassified
CAMDA19_MetaSUB_csd16_HAM-004_2.fastq_bracken.report	23.38	2108188	unclassified
CAMDA19_MetaSUB_csd16_HAM-005_1.fastq_bracken.report	32.25	1945383	unclassified
CAMDA19_MetaSUB_csd16_HAM-005_2.fastq_bracken.report	34.04	2052968	unclassified
CAMDA19_MetaSUB_csd16_HAM-006_1.fastq_bracken.report	56.9	2893695	unclassified
CAMDA19_MetaSUB_csd16_HAM-006_2.fastq_bracken.report	57.37	2917659	unclassified
CAMDA19_MetaSUB_csd16_HAM-007_1.fastq_bracken.report	11.41	1081743	unclassified
CAMDA19_MetaSUB_csd16_HAM-007_2.fastq_bracken.report	13.31	1262098	unclassified
CAMDA19_MetaSUB_csd16_HAM-008_1.fastq_bracken.report	37.51	2094222	unclassified
CAMDA19_MetaSUB_csd16_HAM-008_2.fastq_bracken.report	39.42	2201141	unclassified
CAMDA19_MetaSUB_csd16_HAM-009_1.fastq_bracken.report	49.68	2873800	unclassified
CAMDA19_MetaSUB_csd16_HAM-009_2.fastq_bracken.report	50.16	2901500	unclassified
CAMDA19_MetaSUB_csd16_HAM-010_1.fastq_bracken.report	38.18	3661643	unclassified
CAMDA19_MetaSUB_csd16_HAM-010_2.fastq_bracken.report	39.04	3744006	unclassified
CAMDA19_MetaSUB_csd16_HAM-011_1.fastq_bracken.report	46.47	2419473	unclassified
CAMDA19_MetaSUB_csd16_HAM-011_2.fastq_bracken.report	47.73	2485036	unclassified
CAMDA19_MetaSUB_csd16_HAM-012_1.fastq_bracken.report	52.4	1613945	unclassified
CAMDA19_MetaSUB_csd16_HAM-012_2.fastq_bracken.report	48.31	1488139	unclassified
CAMDA19_MetaSUB_csd16_HAM-013_1.fastq_bracken.report	35.86	1939035	unclassified
CAMDA19_MetaSUB_csd16_HAM-013_2.fastq_bracken.report	36.83	1991447	unclassified
CAMDA19_MetaSUB_csd16_HAM-014_1.fastq_bracken.report	49.83	2256652	unclassified
CAMDA19_MetaSUB_csd16_HAM-014_2.fastq_bracken.report	49.3	2232797	unclassified
CAMDA19_MetaSUB_csd16_HAM-015_1.fastq_bracken.report	44.66	2691239	unclassified
CAMDA19_MetaSUB_csd16_HAM-015_2.fastq_bracken.report	44.97	2709894	unclassified
CAMDA19_MetaSUB_csd16_HAM-016_1.fastq_bracken.report	34.83	1304987	unclassified
CAMDA19_MetaSUB_csd16_HAM-016_2.fastq_bracken.report	34.95	1309513	unclassified
CAMDA19_MetaSUB_csd16_ILR-001_1.fastq_bracken.report	14.45	535299	unclassified
CAMDA19_MetaSUB_csd16_ILR-001_2.fastq_bracken.report	18.3	677748	unclassified
CAMDA19_MetaSUB_csd16_ILR-002_1.fastq_bracken.report	11.11	394354	unclassified
CAMDA19_MetaSUB_csd16_ILR-002_2.fastq_bracken.report	15.02	533379	unclassified
CAMDA19_MetaSUB_csd16_ILR-003_1.fastq_bracken.report	9.74	372952	unclassified
CAMDA19_MetaSUB_csd16_ILR-003_2.fastq_bracken.report	12.74	487581	unclassified
CAMDA19_MetaSUB_csd16_ILR-004_1.fastq_bracken.report	40.25	1769269	unclassified
CAMDA19_MetaSUB_csd16_ILR-004_2.fastq_bracken.report	42.13	1851912	unclassified
CAMDA19_MetaSUB_csd16_ILR-005_1.fastq_bracken.report	13.03	566082	unclassified
CAMDA19_MetaSUB_csd16_ILR-005_2.fastq_bracken.report	17.05	740816	unclassified
CAMDA19_MetaSUB_csd16_ILR-006_1.fastq_bracken.report	29.13	553841	unclassified
CAMDA19_MetaSUB_csd16_ILR-006_2.fastq_bracken.report	31.38	596680	unclassified
CAMDA19_MetaSUB_csd16_ILR-007_1.fastq_bracken.report	10.01	791229	unclassified
CAMDA19_MetaSUB_csd16_ILR-007_2.fastq_bracken.report	13.13	1037615	unclassified
CAMDA19_MetaSUB_csd16_ILR-008_1.fastq_bracken.report	29.45	1852134	unclassified
CAMDA19_MetaSUB_csd16_ILR-008_2.fastq_bracken.report	32.45	2041239	unclassified
CAMDA19_MetaSUB_csd16_ILR-009_1.fastq_bracken.report	38.83	1600311	unclassified
CAMDA19_MetaSUB_csd16_ILR-009_2.fastq_bracken.report	42.03	1731885	unclassified
CAMDA19_MetaSUB_csd16_ILR-010_1.fastq_bracken.report	20.66	1723472	unclassified
CAMDA19_MetaSUB_csd16_ILR-010_2.fastq_bracken.report	23.52	1962000	unclassified
CAMDA19_MetaSUB_csd16_ILR-011_1.fastq_bracken.report	20.16	1556756	unclassified
CAMDA19_MetaSUB_csd16_ILR-011_2.fastq_bracken.report	23.91	1846078	unclassified
CAMDA19_MetaSUB_csd16_ILR-012_1.fastq_bracken.report	35.18	2606174	unclassified
CAMDA19_MetaSUB_csd16_ILR-012_2.fastq_bracken.report	38.29	2836846	unclassified
CAMDA19_MetaSUB_csd16_ILR-013_1.fastq_bracken.report	33.01	1521357	unclassified
CAMDA19_MetaSUB_csd16_ILR-013_2.fastq_bracken.report	35.67	1644138	unclassified
CAMDA19_MetaSUB_csd16_ILR-014_1.fastq_bracken.report	20.8	637247	unclassified
CAMDA19_MetaSUB_csd16_ILR-014_2.fastq_bracken.report	24.31	744804	unclassified
CAMDA19_MetaSUB_csd16_ILR-015_1.fastq_bracken.report	38.19	1675697	unclassified
CAMDA19_MetaSUB_csd16_ILR-015_2.fastq_bracken.report	40.46	1775370	unclassified
CAMDA19_MetaSUB_csd16_ILR-016_1.fastq_bracken.report	27.43	1225285	unclassified
CAMDA19_MetaSUB_csd16_ILR-016_2.fastq_bracken.report	29.62	1323095	unclassified
CAMDA19_MetaSUB_csd16_ILR-017_1.fastq_bracken.report	23.28	1263917	unclassified
CAMDA19_MetaSUB_csd16_ILR-017_2.fastq_bracken.report	25.73	1396935	unclassified
CAMDA19_MetaSUB_csd16_ILR-018_1.fastq_bracken.report	22.6	1309478	unclassified
CAMDA19_MetaSUB_csd16_ILR-018_2.fastq_bracken.report	24.36	1411443	unclassified
CAMDA19_MetaSUB_csd16_ILR-019_1.fastq_bracken.report	17.95	900461	unclassified
CAMDA19_MetaSUB_csd16_ILR-019_2.fastq_bracken.report	21.55	1080909	unclassified
CAMDA19_MetaSUB_csd16_ILR-020_1.fastq_bracken.report	22.38	1092015	unclassified
CAMDA19_MetaSUB_csd16_ILR-020_2.fastq_bracken.report	24.95	1217010	unclassified
CAMDA19_MetaSUB_csd16_ILR-021_1.fastq_bracken.report	74.45	3199520	unclassified
CAMDA19_MetaSUB_csd16_ILR-021_2.fastq_bracken.report	73.88	3175261	unclassified
CAMDA19_MetaSUB_csd16_ILR-022_1.fastq_bracken.report	33.85	1926711	unclassified
CAMDA19_MetaSUB_csd16_ILR-022_2.fastq_bracken.report	36.22	2061642	unclassified
CAMDA19_MetaSUB_csd16_ILR-023_1.fastq_bracken.report	13.56	1036823	unclassified
CAMDA19_MetaSUB_csd16_ILR-023_2.fastq_bracken.report	17.66	1350632	unclassified
CAMDA19_MetaSUB_csd16_ILR-024_1.fastq_bracken.report	48.93	2041644	unclassified
CAMDA19_MetaSUB_csd16_ILR-024_2.fastq_bracken.report	50.56	2109617	unclassified
CAMDA19_MetaSUB_csd16_NYC-001_1.fastq_bracken.report	70.37	12120103	unclassified
CAMDA19_MetaSUB_csd16_NYC-001_2.fastq_bracken.report	69.41	11954803	unclassified
CAMDA19_MetaSUB_csd16_NYC-002_1.fastq_bracken.report	60.33	7868028	unclassified
CAMDA19_MetaSUB_csd16_NYC-002_2.fastq_bracken.report	60.14	7843832	unclassified
CAMDA19_MetaSUB_csd16_NYC-003_1.fastq_bracken.report	66.92	13172469	unclassified
CAMDA19_MetaSUB_csd16_NYC-003_2.fastq_bracken.report	63.15	12430909	unclassified
CAMDA19_MetaSUB_csd16_NYC-004_1.fastq_bracken.report	71.1	12229311	unclassified
CAMDA19_MetaSUB_csd16_NYC-004_2.fastq_bracken.report	67.24	11565911	unclassified
CAMDA19_MetaSUB_csd16_NYC-005_1.fastq_bracken.report	42.85	14829673	unclassified
CAMDA19_MetaSUB_csd16_NYC-005_2.fastq_bracken.report	44.41	6229353	unclassified
CAMDA19_MetaSUB_csd16_NYC-006_1.fastq_bracken.report	31.62	234475	unclassified
CAMDA19_MetaSUB_csd16_NYC-006_2.fastq_bracken.report	31.59	234239	unclassified
CAMDA19_MetaSUB_csd16_NYC-007_1.fastq_bracken.report	53.83	1601200	unclassified
CAMDA19_MetaSUB_csd16_NYC-007_2.fastq_bracken.report	54.12	1704215	unclassified
CAMDA19_MetaSUB_csd16_NYC-008_1.fastq_bracken.report	45.19	16443466	unclassified
CAMDA19_MetaSUB_csd16_NYC-008_2.fastq_bracken.report	45.11	16413355	unclassified
CAMDA19_MetaSUB_csd16_NYC-009_1.fastq_bracken.report	71.68	21639865	unclassified
CAMDA19_MetaSUB_csd16_NYC-009_2.fastq_bracken.report	67.05	20240767	unclassified
CAMDA19_MetaSUB_csd16_NYC-010_1.fastq_bracken.report	48.34	19035119	unclassified
CAMDA19_MetaSUB_csd16_NYC-010_2.fastq_bracken.report	47.98	18893379	unclassified
CAMDA19_MetaSUB_csd16_NYC-011_1.fastq_bracken.report	34.64	7993838	unclassified
CAMDA19_MetaSUB_csd16_NYC-011_2.fastq_bracken.report	36.7	8468534	unclassified
CAMDA19_MetaSUB_csd16_NYC-012_1.fastq_bracken.report	43.69	10696378	unclassified
CAMDA19_MetaSUB_csd16_NYC-012_2.fastq_bracken.report	40.9	10013310	unclassified
CAMDA19_MetaSUB_csd16_NYC-013_1.fastq_bracken.report	49.12	9884681	unclassified
CAMDA19_MetaSUB_csd16_NYC-013_2.fastq_bracken.report	50.71	10204742	unclassified
CAMDA19_MetaSUB_csd16_NYC-014_1.fastq_bracken.report	83.98	20789216	unclassified
CAMDA19_MetaSUB_csd16_NYC-014_2.fastq_bracken.report	82.77	20489766	unclassified
CAMDA19_MetaSUB_csd16_NYC-015_1.fastq_bracken.report	23.6	3761290	unclassified
CAMDA19_MetaSUB_csd16_NYC-015_2.fastq_bracken.report	25.76	4105322	unclassified
CAMDA19_MetaSUB_csd16_NYC-016_1.fastq_bracken.report	66.72	20013267	unclassified
CAMDA19_MetaSUB_csd16_NYC-016_2.fastq_bracken.report	64.73	6332170	unclassified
CAMDA19_MetaSUB_csd16_NYC-017_1.fastq_bracken.report	61.79	13396834	unclassified
CAMDA19_MetaSUB_csd16_NYC-017_2.fastq_bracken.report	61.02	13229645	unclassified
CAMDA19_MetaSUB_csd16_NYC-018_1.fastq_bracken.report	41.45	10195157	unclassified
CAMDA19_MetaSUB_csd16_NYC-018_2.fastq_bracken.report	41.13	10115961	unclassified
CAMDA19_MetaSUB_csd16_NYC-019_1.fastq_bracken.report	50.82	11124739	unclassified
CAMDA19_MetaSUB_csd16_NYC-019_2.fastq_bracken.report	51.01	11167334	unclassified
CAMDA19_MetaSUB_csd16_NYC-020_1.fastq_bracken.report	53.2	10070228	unclassified
CAMDA19_MetaSUB_csd16_NYC-020_2.fastq_bracken.report	54.14	10247094	unclassified
CAMDA19_MetaSUB_csd16_NYC-021_1.fastq_bracken.report	45.23	12893671	unclassified
CAMDA19_MetaSUB_csd16_NYC-021_2.fastq_bracken.report	45.51	12973810	unclassified
CAMDA19_MetaSUB_csd16_NYC-022_1.fastq_bracken.report	65.63	14248199	unclassified
CAMDA19_MetaSUB_csd16_NYC-022_2.fastq_bracken.report	64.69	14044405	unclassified
CAMDA19_MetaSUB_csd16_NYC-023_1.fastq_bracken.report	43.52	13486283	unclassified
CAMDA19_MetaSUB_csd16_NYC-023_2.fastq_bracken.report	44.61	13823385	unclassified
CAMDA19_MetaSUB_csd16_NYC-024_1.fastq_bracken.report	26.86	4899525	unclassified
CAMDA19_MetaSUB_csd16_NYC-024_2.fastq_bracken.report	29.41	5364464	unclassified
CAMDA19_MetaSUB_csd16_NYC-025_1.fastq_bracken.report	62.26	11798303	unclassified
CAMDA19_MetaSUB_csd16_NYC-025_2.fastq_bracken.report	61.41	11636515	unclassified
CAMDA19_MetaSUB_csd16_NYC-026_1.fastq_bracken.report	56.97	10640155	unclassified
CAMDA19_MetaSUB_csd16_NYC-026_2.fastq_bracken.report	56.14	10484408	unclassified
CAMDA19_MetaSUB_csd16_OFA-001_1.fastq_bracken.report	62.51	15478401	unclassified
CAMDA19_MetaSUB_csd16_OFA-001_2.fastq_bracken.report	62.69	15522622	unclassified
CAMDA19_MetaSUB_csd16_OFA-002_1.fastq_bracken.report	63.59	29195799	unclassified
CAMDA19_MetaSUB_csd16_OFA-002_2.fastq_bracken.report	62.76	28813787	unclassified
CAMDA19_MetaSUB_csd16_OFA-003_1.fastq_bracken.report	36.23	11618955	unclassified
CAMDA19_MetaSUB_csd16_OFA-003_2.fastq_bracken.report	37.05	11882487	unclassified
CAMDA19_MetaSUB_csd16_OFA-004_1.fastq_bracken.report	23.5	7951827	unclassified
CAMDA19_MetaSUB_csd16_OFA-004_2.fastq_bracken.report	27.04	9148083	unclassified
CAMDA19_MetaSUB_csd16_OFA-005_1.fastq_bracken.report	13.63	5943018	unclassified
CAMDA19_MetaSUB_csd16_OFA-005_2.fastq_bracken.report	16.81	7332951	unclassified
CAMDA19_MetaSUB_csd16_OFA-006_1.fastq_bracken.report	34.28	9220373	unclassified
CAMDA19_MetaSUB_csd16_OFA-006_2.fastq_bracken.report	35.75	9615783	unclassified
CAMDA19_MetaSUB_csd16_OFA-007_1.fastq_bracken.report	15.92	8338383	unclassified
CAMDA19_MetaSUB_csd16_OFA-007_2.fastq_bracken.report	20.73	10856838	unclassified
CAMDA19_MetaSUB_csd16_OFA-008_2.fastq_bracken.report	49.75	5028406	unclassified
CAMDA19_MetaSUB_csd16_OFA-009_1.fastq_bracken.report	42.27	12346776	unclassified
CAMDA19_MetaSUB_csd16_OFA-009_2.fastq_bracken.report	44.58	13023600	unclassified
CAMDA19_MetaSUB_csd16_OFA-010_1.fastq_bracken.report	29.99	12246908	unclassified
CAMDA19_MetaSUB_csd16_OFA-010_2.fastq_bracken.report	32.89	13431642	unclassified
CAMDA19_MetaSUB_csd16_OFA-011_1.fastq_bracken.report	29.76	17093466	unclassified
CAMDA19_MetaSUB_csd16_OFA-011_2.fastq_bracken.report	31.78	18254814	unclassified
CAMDA19_MetaSUB_csd16_OFA-012_1.fastq_bracken.report	47.7	22605266	unclassified
CAMDA19_MetaSUB_csd16_OFA-012_2.fastq_bracken.report	49.73	23568801	unclassified
CAMDA19_MetaSUB_csd16_OFA-013_1.fastq_bracken.report	50.63	32425501	unclassified
CAMDA19_MetaSUB_csd16_OFA-013_2.fastq_bracken.report	51.75	33139952	unclassified
CAMDA19_MetaSUB_csd16_OFA-014_1.fastq_bracken.report	37.96	11325987	unclassified
CAMDA19_MetaSUB_csd16_OFA-014_2.fastq_bracken.report	41.27	12314415	unclassified
CAMDA19_MetaSUB_csd16_OFA-015_1.fastq_bracken.report	15.5	8502947	unclassified
CAMDA19_MetaSUB_csd16_OFA-015_2.fastq_bracken.report	18.75	10282883	unclassified
CAMDA19_MetaSUB_csd16_OFA-016_1.fastq_bracken.report	27.43	11904576	unclassified
CAMDA19_MetaSUB_csd16_OFA-016_2.fastq_bracken.report	29.54	12816441	unclassified
CAMDA19_MetaSUB_csd16_OFA-017_1.fastq_bracken.report	37.55	10082815	unclassified
CAMDA19_MetaSUB_csd16_OFA-017_2.fastq_bracken.report	38.5	10338794	unclassified
CAMDA19_MetaSUB_csd16_OFA-018_1.fastq_bracken.report	47.47	18949603	unclassified
CAMDA19_MetaSUB_csd16_OFA-018_2.fastq_bracken.report	47.89	19116144	unclassified
CAMDA19_MetaSUB_csd16_OFA-019_1.fastq_bracken.report	17.3	11572258	unclassified
CAMDA19_MetaSUB_csd16_OFA-019_2.fastq_bracken.report	22.56	15090471	unclassified
CAMDA19_MetaSUB_csd16_OFA-020_1.fastq_bracken.report	46	12420806	unclassified
CAMDA19_MetaSUB_csd16_OFA-020_2.fastq_bracken.report	46.39	12526369	unclassified
CAMDA19_MetaSUB_csd16_TOK-001_1.fastq_bracken.report	58.67	2400485	unclassified
CAMDA19_MetaSUB_csd16_TOK-001_2.fastq_bracken.report	58.37	2388050	unclassified
CAMDA19_MetaSUB_csd16_TOK-002_1.fastq_bracken.report	10.76	2563076	unclassified
CAMDA19_MetaSUB_csd16_TOK-002_2.fastq_bracken.report	11.74	2750943	unclassified
CAMDA19_MetaSUB_csd16_TOK-003_1.fastq_bracken.report	52.88	19484584	unclassified
CAMDA19_MetaSUB_csd16_TOK-003_2.fastq_bracken.report	50.88	18746739	unclassified
CAMDA19_MetaSUB_csd16_TOK-004_1.fastq_bracken.report	20.93	8461255	unclassified
CAMDA19_MetaSUB_csd16_TOK-004_2.fastq_bracken.report	20.24	8184060	unclassified
CAMDA19_MetaSUB_csd16_TOK-005_1.fastq_bracken.report	62.68	28095930	unclassified
CAMDA19_MetaSUB_csd16_TOK-005_2.fastq_bracken.report	57.07	25581384	unclassified
CAMDA19_MetaSUB_csd16_TOK-006_1.fastq_bracken.report	59.13	7255950	unclassified
CAMDA19_MetaSUB_csd16_TOK-006_2.fastq_bracken.report	50.87	6241761	unclassified
CAMDA19_MetaSUB_csd16_TOK-007_1.fastq_bracken.report	26.65	8557786	unclassified
CAMDA19_MetaSUB_csd16_TOK-007_2.fastq_bracken.report	26.83	8615417	unclassified
CAMDA19_MetaSUB_csd16_TOK-008_1.fastq_bracken.report	25.87	5892736	unclassified
CAMDA19_MetaSUB_csd16_TOK-008_2.fastq_bracken.report	26.67	6076767	unclassified
CAMDA19_MetaSUB_csd16_TOK-009_1.fastq_bracken.report	14.66	659616	unclassified
CAMDA19_MetaSUB_csd16_TOK-009_2.fastq_bracken.report	15.01	408902	unclassified
CAMDA19_MetaSUB_csd16_TOK-010_1.fastq_bracken.report	45.76	1420009	unclassified
CAMDA19_MetaSUB_csd16_TOK-010_2.fastq_bracken.report	45.87	13108819	unclassified
CAMDA19_MetaSUB_csd16_TOK-011_1.fastq_bracken.report	49.87	8150422	unclassified
CAMDA19_MetaSUB_csd16_TOK-011_2.fastq_bracken.report	49.45	17670620	unclassified
CAMDA19_MetaSUB_csd16_TOK-012_1.fastq_bracken.report	71.47	529956	unclassified
CAMDA19_MetaSUB_csd16_TOK-012_2.fastq_bracken.report	69.25	1544581	unclassified
CAMDA19_MetaSUB_csd16_TOK-013_1.fastq_bracken.report	38.77	16505293	unclassified
CAMDA19_MetaSUB_csd16_TOK-013_2.fastq_bracken.report	34.63	14744677	unclassified
CAMDA19_MetaSUB_csd16_TOK-014_1.fastq_bracken.report	25.6	6097945	unclassified
CAMDA19_MetaSUB_csd16_TOK-014_2.fastq_bracken.report	26.33	9968740	unclassified
CAMDA19_MetaSUB_csd16_TOK-015_1.fastq_bracken.report	32.06	476339	unclassified
CAMDA19_MetaSUB_csd16_TOK-015_2.fastq_bracken.report	32.19	12858831	unclassified
CAMDA19_MetaSUB_csd16_TOK-016_1.fastq_bracken.report	21.07	5825563	unclassified
CAMDA19_MetaSUB_csd16_TOK-016_2.fastq_bracken.report	21.76	6015446	unclassified
CAMDA19_MetaSUB_csd16_TOK-017_1.fastq_bracken.report	29.63	1682114	unclassified
CAMDA19_MetaSUB_csd16_TOK-017_2.fastq_bracken.report	28.66	10710934	unclassified
CAMDA19_MetaSUB_csd16_TOK-018_1.fastq_bracken.report	61.96	17817939	unclassified
CAMDA19_MetaSUB_csd16_TOK-018_2.fastq_bracken.report	59.99	17250928	unclassified
CAMDA19_MetaSUB_csd16_TOK-019_1.fastq_bracken.report	53.19	3376452	unclassified
CAMDA19_MetaSUB_csd16_TOK-019_2.fastq_bracken.report	50.88	1019595	unclassified
CAMDA19_MetaSUB_csd16_TOK-020_1.fastq_bracken.report	18.87	5806281	unclassified
CAMDA19_MetaSUB_csd16_TOK-020_2.fastq_bracken.report	19.78	6083850	unclassified
CAMDA19_MetaSUB_csd16_TOK-021_1.fastq_bracken.report	35.66	12642756	unclassified
CAMDA19_MetaSUB_csd16_TOK-021_2.fastq_bracken.report	36.22	12841089	unclassified
CAMDA19_MetaSUB_csd16_TOK-022_1.fastq_bracken.report	26.1	7377746	unclassified
CAMDA19_MetaSUB_csd16_TOK-022_2.fastq_bracken.report	27.23	7695950	unclassified
CAMDA19_MetaSUB_csd16_TOK-023_1.fastq_bracken.report	45.76	15178592	unclassified
CAMDA19_MetaSUB_csd16_TOK-023_2.fastq_bracken.report	45.33	15037251	unclassified
CAMDA19_MetaSUB_csd16_TOK-024_1.fastq_bracken.report	44.1	12912845	unclassified
CAMDA19_MetaSUB_csd16_TOK-024_2.fastq_bracken.report	44.83	13126498	unclassified
CAMDA19_MetaSUB_csd16_TOK-025_1.fastq_bracken.report	37.55	15205381	unclassified
CAMDA19_MetaSUB_csd16_TOK-025_2.fastq_bracken.report	38.37	15536679	unclassified
CAMDA19_MetaSUB_csd17_HGK-001_1.fastq_bracken.report	33.52	1320003	unclassified
CAMDA19_MetaSUB_csd17_HGK-001_2.fastq_bracken.report	32.28	1271388	unclassified
CAMDA19_MetaSUB_csd17_HGK-002_1.fastq_bracken.report	40.01	1513075	unclassified
CAMDA19_MetaSUB_csd17_HGK-002_2.fastq_bracken.report	43.22	1634662	unclassified
CAMDA19_MetaSUB_csd17_HGK-003_1.fastq_bracken.report	27.06	1646465	unclassified
CAMDA19_MetaSUB_csd17_HGK-003_2.fastq_bracken.report	24.78	1507927	unclassified
CAMDA19_MetaSUB_csd17_HGK-004_1.fastq_bracken.report	44.4	2145688	unclassified
CAMDA19_MetaSUB_csd17_HGK-004_2.fastq_bracken.report	43.24	2089788	unclassified
CAMDA19_MetaSUB_csd17_HGK-005_1.fastq_bracken.report	49.09	2237670	unclassified
CAMDA19_MetaSUB_csd17_HGK-005_2.fastq_bracken.report	36.75	1675369	unclassified
CAMDA19_MetaSUB_csd17_HGK-006_1.fastq_bracken.report	46.42	1141233	unclassified
CAMDA19_MetaSUB_csd17_HGK-006_2.fastq_bracken.report	31.33	770326	unclassified
CAMDA19_MetaSUB_csd17_HGK-007_1.fastq_bracken.report	36.97	1770182	unclassified
CAMDA19_MetaSUB_csd17_HGK-007_2.fastq_bracken.report	37	1771311	unclassified
CAMDA19_MetaSUB_csd17_HGK-008_1.fastq_bracken.report	48.47	1853433	unclassified
CAMDA19_MetaSUB_csd17_HGK-008_2.fastq_bracken.report	40.84	1561675	unclassified
CAMDA19_MetaSUB_csd17_HGK-009_1.fastq_bracken.report	43.69	1238638	unclassified
CAMDA19_MetaSUB_csd17_HGK-009_2.fastq_bracken.report	11.04	313107	unclassified
CAMDA19_MetaSUB_csd17_HGK-010_1.fastq_bracken.report	47.15	1540978	unclassified
CAMDA19_MetaSUB_csd17_HGK-010_2.fastq_bracken.report	49.06	1603394	unclassified
CAMDA19_MetaSUB_csd17_HGK-011_1.fastq_bracken.report	57.79	2269770	unclassified
CAMDA19_MetaSUB_csd17_HGK-011_2.fastq_bracken.report	11.87	466267	unclassified
CAMDA19_MetaSUB_csd17_HGK-012_1.fastq_bracken.report	37.21	1433589	unclassified
CAMDA19_MetaSUB_csd17_HGK-012_2.fastq_bracken.report	41.99	1618013	unclassified
CAMDA19_MetaSUB_csd17_HGK-013_1.fastq_bracken.report	33.15	1896755	unclassified
CAMDA19_MetaSUB_csd17_HGK-013_2.fastq_bracken.report	34.49	1973745	unclassified
CAMDA19_MetaSUB_csd17_HGK-014_1.fastq_bracken.report	45.37	2569325	unclassified
CAMDA19_MetaSUB_csd17_HGK-014_2.fastq_bracken.report	35.04	1984461	unclassified
CAMDA19_MetaSUB_csd17_HGK-015_1.fastq_bracken.report	32.29	1526895	unclassified
CAMDA19_MetaSUB_csd17_HGK-015_2.fastq_bracken.report	31.4	1484574	unclassified
CAMDA19_MetaSUB_csd17_HGK-016_1.fastq_bracken.report	46.02	2080064	unclassified
CAMDA19_MetaSUB_csd17_HGK-016_2.fastq_bracken.report	43.23	1954044	unclassified
CAMDA19_MetaSUB_csd17_HGK-017_1.fastq_bracken.report	56.67	3064209	unclassified
CAMDA19_MetaSUB_csd17_HGK-017_2.fastq_bracken.report	37.1	2005909	unclassified
CAMDA19_MetaSUB_csd17_HGK-018_1.fastq_bracken.report	56.23	2871701	unclassified
CAMDA19_MetaSUB_csd17_HGK-018_2.fastq_bracken.report	53.74	2744247	unclassified
CAMDA19_MetaSUB_csd17_LON-001_1.fastq_bracken.report	55.62	85850	unclassified
CAMDA19_MetaSUB_csd17_LON-001_2.fastq_bracken.report	55.48	85636	unclassified
CAMDA19_MetaSUB_csd17_LON-002_1.fastq_bracken.report	50.98	17578	unclassified
CAMDA19_MetaSUB_csd17_LON-002_2.fastq_bracken.report	44.55	15363	unclassified
CAMDA19_MetaSUB_csd17_LON-003_1.fastq_bracken.report	38.95	80716	unclassified
CAMDA19_MetaSUB_csd17_LON-003_2.fastq_bracken.report	39.21	81243	unclassified
CAMDA19_MetaSUB_csd17_LON-004_1.fastq_bracken.report	49.64	32752	unclassified
CAMDA19_MetaSUB_csd17_LON-004_2.fastq_bracken.report	39.07	25774	unclassified
CAMDA19_MetaSUB_csd17_LON-005_1.fastq_bracken.report	22.18	35175	unclassified
CAMDA19_MetaSUB_csd17_LON-005_2.fastq_bracken.report	21.39	33929	unclassified
CAMDA19_MetaSUB_csd17_LON-006_1.fastq_bracken.report	23.39	33773	unclassified
CAMDA19_MetaSUB_csd17_LON-006_2.fastq_bracken.report	22.29	32193	unclassified
CAMDA19_MetaSUB_csd17_LON-007_1.fastq_bracken.report	13.85	14675	unclassified
CAMDA19_MetaSUB_csd17_LON-007_2.fastq_bracken.report	14.71	15589	unclassified
CAMDA19_MetaSUB_csd17_LON-008_1.fastq_bracken.report	48.39	142562	unclassified
CAMDA19_MetaSUB_csd17_LON-008_2.fastq_bracken.report	46.34	136536	unclassified
CAMDA19_MetaSUB_csd17_LON-009_1.fastq_bracken.report	58.82	152619	unclassified
CAMDA19_MetaSUB_csd17_LON-009_2.fastq_bracken.report	59.31	153891	unclassified
CAMDA19_MetaSUB_csd17_LON-010_1.fastq_bracken.report	4.77	10674	unclassified
CAMDA19_MetaSUB_csd17_LON-010_2.fastq_bracken.report	6.25	13992	unclassified
CAMDA19_MetaSUB_csd17_LON-011_1.fastq_bracken.report	29.83	96430	unclassified
CAMDA19_MetaSUB_csd17_LON-011_2.fastq_bracken.report	29.36	94912	unclassified
CAMDA19_MetaSUB_csd17_LON-012_1.fastq_bracken.report	64.09	269192	unclassified
CAMDA19_MetaSUB_csd17_LON-012_2.fastq_bracken.report	63.82	268034	unclassified
CAMDA19_MetaSUB_csd17_LON-013_1.fastq_bracken.report	36.27	126374	unclassified
CAMDA19_MetaSUB_csd17_LON-013_2.fastq_bracken.report	37.29	129949	unclassified
CAMDA19_MetaSUB_csd17_LON-014_1.fastq_bracken.report	60.89	229023	unclassified
CAMDA19_MetaSUB_csd17_LON-014_2.fastq_bracken.report	58.43	219782	unclassified
CAMDA19_MetaSUB_csd17_LON-015_1.fastq_bracken.report	29.76	37426	unclassified
CAMDA19_MetaSUB_csd17_LON-015_2.fastq_bracken.report	31.55	39678	unclassified
CAMDA19_MetaSUB_csd17_LON-016_1.fastq_bracken.report	32.92	19832	unclassified
CAMDA19_MetaSUB_csd17_LON-016_2.fastq_bracken.report	31.57	19016	unclassified
CAMDA19_MetaSUB_csd17_LON-017_1.fastq_bracken.report	45.65	120800	unclassified
CAMDA19_MetaSUB_csd17_LON-017_2.fastq_bracken.report	45.54	120519	unclassified
CAMDA19_MetaSUB_csd17_LON-018_1.fastq_bracken.report	31.76	95690	unclassified
CAMDA19_MetaSUB_csd17_LON-018_2.fastq_bracken.report	30.93	93203	unclassified
CAMDA19_MetaSUB_csd17_LON-019_1.fastq_bracken.report	23.55	18101	unclassified
CAMDA19_MetaSUB_csd17_LON-019_2.fastq_bracken.report	12.36	9500	unclassified
CAMDA19_MetaSUB_csd17_LON-020_1.fastq_bracken.report	74.25	159607	unclassified
CAMDA19_MetaSUB_csd17_LON-020_2.fastq_bracken.report	73.91	158863	unclassified
CAMDA19_MetaSUB_csd17_LON-021_1.fastq_bracken.report	50.3	55756	unclassified
CAMDA19_MetaSUB_csd17_LON-021_2.fastq_bracken.report	44.92	49790	unclassified
CAMDA19_MetaSUB_csd17_LON-022_1.fastq_bracken.report	13.58	31313	unclassified
CAMDA19_MetaSUB_csd17_LON-022_2.fastq_bracken.report	14.55	33559	unclassified
CAMDA19_MetaSUB_csd17_LON-023_1.fastq_bracken.report	40.06	169820	unclassified
CAMDA19_MetaSUB_csd17_LON-023_2.fastq_bracken.report	39.58	167764	unclassified
CAMDA19_MetaSUB_csd17_LON-024_1.fastq_bracken.report	40.47	120940	unclassified
CAMDA19_MetaSUB_csd17_LON-024_2.fastq_bracken.report	38.79	115930	unclassified
CAMDA19_MetaSUB_csd17_MAR-001_1.fastq_bracken.report	45.51	1810814	unclassified
CAMDA19_MetaSUB_csd17_MAR-001_2.fastq_bracken.report	39.79	1583278	unclassified
CAMDA19_MetaSUB_csd17_MAR-002_1.fastq_bracken.report	48.31	1882733	unclassified
CAMDA19_MetaSUB_csd17_MAR-002_2.fastq_bracken.report	49.96	1946858	unclassified
CAMDA19_MetaSUB_csd17_MAR-003_1.fastq_bracken.report	28.78	1220524	unclassified
CAMDA19_MetaSUB_csd17_MAR-003_2.fastq_bracken.report	27.12	1149972	unclassified
CAMDA19_MetaSUB_csd17_MAR-004_1.fastq_bracken.report	55.67	1878648	unclassified
CAMDA19_MetaSUB_csd17_MAR-004_2.fastq_bracken.report	53.8	1815538	unclassified
CAMDA19_MetaSUB_csd17_MAR-005_1.fastq_bracken.report	48.82	2475988	unclassified
CAMDA19_MetaSUB_csd17_MAR-005_2.fastq_bracken.report	47.58	2412987	unclassified
CAMDA19_MetaSUB_csd17_MAR-006_1.fastq_bracken.report	72.55	2645601	unclassified
CAMDA19_MetaSUB_csd17_MAR-006_2.fastq_bracken.report	68.25	2488684	unclassified
CAMDA19_MetaSUB_csd17_MAR-007_1.fastq_bracken.report	48.77	1364132	unclassified
CAMDA19_MetaSUB_csd17_MAR-007_2.fastq_bracken.report	44.86	1254905	unclassified
CAMDA19_MetaSUB_csd17_MAR-008_1.fastq_bracken.report	19.88	731852	unclassified
CAMDA19_MetaSUB_csd17_MAR-008_2.fastq_bracken.report	19.6	721458	unclassified
CAMDA19_MetaSUB_csd17_MAR-009_1.fastq_bracken.report	60.25	2257203	unclassified
CAMDA19_MetaSUB_csd17_MAR-009_2.fastq_bracken.report	54.19	2030398	unclassified
CAMDA19_MetaSUB_csd17_MAR-010_1.fastq_bracken.report	45.85	1885778	unclassified
CAMDA19_MetaSUB_csd17_MAR-010_2.fastq_bracken.report	44.83	1843845	unclassified
CAMDA19_MetaSUB_csd17_SAO-001_1.fastq_bracken.report	27.18	1581616	unclassified
CAMDA19_MetaSUB_csd17_SAO-001_2.fastq_bracken.report	30.09	1751094	unclassified
CAMDA19_MetaSUB_csd17_SAO-002_1.fastq_bracken.report	40.46	1598023	unclassified
CAMDA19_MetaSUB_csd17_SAO-002_2.fastq_bracken.report	35.9	1417967	unclassified
CAMDA19_MetaSUB_csd17_SAO-003_1.fastq_bracken.report	70.82	2765399	unclassified
CAMDA19_MetaSUB_csd17_SAO-003_2.fastq_bracken.report	67.94	2652749	unclassified
CAMDA19_MetaSUB_csd17_SAO-004_1.fastq_bracken.report	3.68	175852	unclassified
CAMDA19_MetaSUB_csd17_SAO-004_2.fastq_bracken.report	5.14	245854	unclassified
CAMDA19_MetaSUB_csd17_SAO-005_1.fastq_bracken.report	48.18	3033230	unclassified
CAMDA19_MetaSUB_csd17_SAO-005_2.fastq_bracken.report	28.55	1797527	unclassified
CAMDA19_MetaSUB_csd17_SAO-006_1.fastq_bracken.report	44.16	1178057	unclassified
CAMDA19_MetaSUB_csd17_SAO-006_2.fastq_bracken.report	31.62	843489	unclassified
CAMDA19_MetaSUB_csd17_SAO-007_1.fastq_bracken.report	24.04	1336128	unclassified
CAMDA19_MetaSUB_csd17_SAO-007_2.fastq_bracken.report	24.41	1356629	unclassified
CAMDA19_MetaSUB_csd17_SAO-008_1.fastq_bracken.report	22.21	633516	unclassified
CAMDA19_MetaSUB_csd17_SAO-008_2.fastq_bracken.report	26.47	755132	unclassified
CAMDA19_MetaSUB_csd17_SAO-009_1.fastq_bracken.report	51.66	1094080	unclassified
CAMDA19_MetaSUB_csd17_SAO-009_2.fastq_bracken.report	42.89	908297	unclassified
CAMDA19_MetaSUB_csd17_SAO-010_1.fastq_bracken.report	45.33	2408526	unclassified
CAMDA19_MetaSUB_csd17_SAO-010_2.fastq_bracken.report	19.07	1013499	unclassified
CAMDA19_MetaSUB_csd17_SAO-011_1.fastq_bracken.report	33.69	2576913	unclassified
CAMDA19_MetaSUB_csd17_SAO-011_2.fastq_bracken.report	19.75	1510735	unclassified
CAMDA19_MetaSUB_csd17_SAO-012_1.fastq_bracken.report	49.34	2497035	unclassified
CAMDA19_MetaSUB_csd17_SAO-012_2.fastq_bracken.report	13.96	706357	unclassified
CAMDA19_MetaSUB_csd17_SAO-013_1.fastq_bracken.report	57.93	1260050	unclassified
CAMDA19_MetaSUB_csd17_SAO-013_2.fastq_bracken.report	52.66	1145385	unclassified
CAMDA19_MetaSUB_csd17_SAO-014_1.fastq_bracken.report	29.15	494653	unclassified
CAMDA19_MetaSUB_csd17_SAO-014_2.fastq_bracken.report	19.33	327966	unclassified
CAMDA19_MetaSUB_csd17_SAO-015_1.fastq_bracken.report	28.56	896324	unclassified
CAMDA19_MetaSUB_csd17_SAO-015_2.fastq_bracken.report	22.65	710633	unclassified
CAMDA19_MetaSUB_csd17_SAO-016_1.fastq_bracken.report	41.39	592398	unclassified
CAMDA19_MetaSUB_csd17_SAO-016_2.fastq_bracken.report	24.89	356207	unclassified
CAMDA19_MetaSUB_csd17_SAO-017_1.fastq_bracken.report	53.92	712851	unclassified
CAMDA19_MetaSUB_csd17_SAO-017_2.fastq_bracken.report	32.68	432032	unclassified
CAMDA19_MetaSUB_csd17_SAO-018_1.fastq_bracken.report	27.87	1210205	unclassified
CAMDA19_MetaSUB_csd17_SAO-018_2.fastq_bracken.report	33.75	1465814	unclassified
CAMDA19_MetaSUB_csd17_SAO-019_1.fastq_bracken.report	36.13	1749251	unclassified
CAMDA19_MetaSUB_csd17_SAO-019_2.fastq_bracken.report	36.45	1765006	unclassified
CAMDA19_MetaSUB_csd17_SAO-020_1.fastq_bracken.report	47.97	922991	unclassified
CAMDA19_MetaSUB_csd17_SAO-020_2.fastq_bracken.report	32.99	634677	unclassified
CAMDA19_MetaSUB_csd17_SAO-021_1.fastq_bracken.report	66.13	1395848	unclassified
CAMDA19_MetaSUB_csd17_SAO-021_2.fastq_bracken.report	57.88	1221713	unclassified
CAMDA19_MetaSUB_csd17_SAO-022_1.fastq_bracken.report	35.54	1553739	unclassified
CAMDA19_MetaSUB_csd17_SAO-022_2.fastq_bracken.report	47.05	2056510	unclassified
CAMDA19_MetaSUB_csd17_SAO-023_1.fastq_bracken.report	48.65	1097555	unclassified
CAMDA19_MetaSUB_csd17_SAO-023_2.fastq_bracken.report	45.37	1023542	unclassified
CAMDA19_MetaSUB_csd17_SAO-024_1.fastq_bracken.report	6.06	365139	unclassified
CAMDA19_MetaSUB_csd17_SAO-024_2.fastq_bracken.report	38	2287852	unclassified
CAMDA19_MetaSUB_csd17_SOF-001_1.fastq_bracken.report	31.67	1393268	unclassified
CAMDA19_MetaSUB_csd17_SOF-001_2.fastq_bracken.report	34.08	1499371	unclassified
CAMDA19_MetaSUB_csd17_SOF-002_1.fastq_bracken.report	58.34	2916077	unclassified
CAMDA19_MetaSUB_csd17_SOF-002_2.fastq_bracken.report	53.95	2696804	unclassified
CAMDA19_MetaSUB_csd17_SOF-003_1.fastq_bracken.report	41.55	1862556	unclassified
CAMDA19_MetaSUB_csd17_SOF-003_2.fastq_bracken.report	39.42	1767213	unclassified
CAMDA19_MetaSUB_csd17_SOF-004_1.fastq_bracken.report	34.57	1757922	unclassified
CAMDA19_MetaSUB_csd17_SOF-004_2.fastq_bracken.report	31.76	1614587	unclassified
CAMDA19_MetaSUB_csd17_SOF-005_1.fastq_bracken.report	50.89	2730730	unclassified
CAMDA19_MetaSUB_csd17_SOF-005_2.fastq_bracken.report	48.04	2577661	unclassified
CAMDA19_MetaSUB_csd17_SOF-006_1.fastq_bracken.report	26.04	616986	unclassified
CAMDA19_MetaSUB_csd17_SOF-006_2.fastq_bracken.report	28.25	669531	unclassified
CAMDA19_MetaSUB_csd17_SOF-007_1.fastq_bracken.report	43.31	1676548	unclassified
CAMDA19_MetaSUB_csd17_SOF-007_2.fastq_bracken.report	43.25	1674144	unclassified
CAMDA19_MetaSUB_csd17_SOF-008_1.fastq_bracken.report	32.56	1051321	unclassified
CAMDA19_MetaSUB_csd17_SOF-008_2.fastq_bracken.report	24.81	801039	unclassified
CAMDA19_MetaSUB_csd17_SOF-009_1.fastq_bracken.report	27.26	1263153	unclassified
CAMDA19_MetaSUB_csd17_SOF-009_2.fastq_bracken.report	27.01	1251631	unclassified
CAMDA19_MetaSUB_csd17_SOF-010_1.fastq_bracken.report	43.09	1393599	unclassified
CAMDA19_MetaSUB_csd17_SOF-010_2.fastq_bracken.report	40.04	1295118	unclassified
CAMDA19_MetaSUB_csd17_STO-001_1.fastq_bracken.report	77.27	2232326	unclassified
CAMDA19_MetaSUB_csd17_STO-001_2.fastq_bracken.report	70.9	2048423	unclassified
CAMDA19_MetaSUB_csd17_STO-002_1.fastq_bracken.report	77.32	1703209	unclassified
CAMDA19_MetaSUB_csd17_STO-002_2.fastq_bracken.report	80.82	1780389	unclassified
CAMDA19_MetaSUB_csd17_STO-003_1.fastq_bracken.report	76.26	1943297	unclassified
CAMDA19_MetaSUB_csd17_STO-003_2.fastq_bracken.report	71.24	1815389	unclassified
CAMDA19_MetaSUB_csd17_STO-004_1.fastq_bracken.report	58.72	1165937	unclassified
CAMDA19_MetaSUB_csd17_STO-004_2.fastq_bracken.report	60.11	1193392	unclassified
CAMDA19_MetaSUB_csd17_STO-005_1.fastq_bracken.report	65.93	2991808	unclassified
CAMDA19_MetaSUB_csd17_STO-005_2.fastq_bracken.report	25.86	1173405	unclassified
CAMDA19_MetaSUB_csd17_STO-006_1.fastq_bracken.report	71.04	2947750	unclassified
CAMDA19_MetaSUB_csd17_STO-006_2.fastq_bracken.report	21.41	888542	unclassified
CAMDA19_MetaSUB_csd17_STO-007_1.fastq_bracken.report	83.36	2590931	unclassified
CAMDA19_MetaSUB_csd17_STO-007_2.fastq_bracken.report	72.18	2243260	unclassified
CAMDA19_MetaSUB_csd17_STO-008_1.fastq_bracken.report	75.51	4031579	unclassified
CAMDA19_MetaSUB_csd17_STO-008_2.fastq_bracken.report	17.31	924292	unclassified
CAMDA19_MetaSUB_csd17_STO-009_1.fastq_bracken.report	49.41	2123773	unclassified
CAMDA19_MetaSUB_csd17_STO-009_2.fastq_bracken.report	29.92	1286050	unclassified
CAMDA19_MetaSUB_csd17_STO-010_1.fastq_bracken.report	71.4	2846851	unclassified
CAMDA19_MetaSUB_csd17_STO-010_2.fastq_bracken.report	27.03	1077855	unclassified
CAMDA19_MetaSUB_csd17_STO-011_1.fastq_bracken.report	7.08	226342	unclassified
CAMDA19_MetaSUB_csd17_STO-011_2.fastq_bracken.report	10.03	320719	unclassified
CAMDA19_MetaSUB_csd17_STO-012_1.fastq_bracken.report	23.62	770617	unclassified
CAMDA19_MetaSUB_csd17_STO-012_2.fastq_bracken.report	24.2	789492	unclassified
CAMDA19_MetaSUB_csd17_STO-013_1.fastq_bracken.report	82.06	2333283	unclassified
CAMDA19_MetaSUB_csd17_STO-013_2.fastq_bracken.report	72.02	2047930	unclassified
CAMDA19_MetaSUB_csd17_STO-014_1.fastq_bracken.report	50.54	1767063	unclassified
CAMDA19_MetaSUB_csd17_STO-014_2.fastq_bracken.report	58.74	2053819	unclassified
CAMDA19_MetaSUB_csd17_STO-015_1.fastq_bracken.report	42.04	1164882	unclassified
CAMDA19_MetaSUB_csd17_STO-015_2.fastq_bracken.report	31.76	880096	unclassified
CAMDA19_MetaSUB_csd17_STO-016_1.fastq_bracken.report	47.37	1792518	unclassified
CAMDA19_MetaSUB_csd17_STO-016_2.fastq_bracken.report	35.71	1351161	unclassified
CAMDA19_MetaSUB_csd17_STO-017_1.fastq_bracken.report	77.46	2593361	unclassified
CAMDA19_MetaSUB_csd17_STO-017_2.fastq_bracken.report	65.55	2194364	unclassified
CAMDA19_MetaSUB_csd17_STO-018_1.fastq_bracken.report	39	1188182	unclassified
CAMDA19_MetaSUB_csd17_STO-018_2.fastq_bracken.report	33.35	1016210	unclassified
CAMDA19_MetaSUB_csd17_STO-019_1.fastq_bracken.report	61.4	2394309	unclassified
CAMDA19_MetaSUB_csd17_STO-019_2.fastq_bracken.report	22.66	883632	unclassified
CAMDA19_MetaSUB_csd17_STO-020_1.fastq_bracken.report	69.92	1481049	unclassified
CAMDA19_MetaSUB_csd17_STO-020_2.fastq_bracken.report	62.72	1328495	unclassified
CAMDA19_MetaSUB_pilot_PXO-001_1.fastq_bracken.report	76.55	3414785	unclassified
CAMDA19_MetaSUB_pilot_PXO-001_2.fastq_bracken.report	59.15	2638683	unclassified
CAMDA19_MetaSUB_pilot_PXO-002_1.fastq_bracken.report	18.18	958472	unclassified
CAMDA19_MetaSUB_pilot_PXO-002_2.fastq_bracken.report	27.28	1437959	unclassified
CAMDA19_MetaSUB_pilot_PXO-003_1.fastq_bracken.report	46.97	2088812	unclassified
CAMDA19_MetaSUB_pilot_PXO-003_2.fastq_bracken.report	39.58	1760098	unclassified
CAMDA19_MetaSUB_pilot_PXO-004_1.fastq_bracken.report	38.99	1906468	unclassified
CAMDA19_MetaSUB_pilot_PXO-004_2.fastq_bracken.report	30.49	1491185	unclassified
CAMDA19_MetaSUB_pilot_PXO-005_1.fastq_bracken.report	66.09	2879063	unclassified
CAMDA19_MetaSUB_pilot_PXO-005_2.fastq_bracken.report	56.95	2480929	unclassified
CAMDA19_MetaSUB_pilot_PXO-006_1.fastq_bracken.report	73.9	3144574	unclassified
CAMDA19_MetaSUB_pilot_PXO-006_2.fastq_bracken.report	61.3	2608420	unclassified
CAMDA19_MetaSUB_pilot_PXO-007_1.fastq_bracken.report	73.88	3070423	unclassified
CAMDA19_MetaSUB_pilot_PXO-007_2.fastq_bracken.report	53.39	2218908	unclassified
CAMDA19_MetaSUB_pilot_PXO-008_1.fastq_bracken.report	53.3	1986850	unclassified
CAMDA19_MetaSUB_pilot_PXO-008_2.fastq_bracken.report	38.11	1420492	unclassified
CAMDA19_MetaSUB_pilot_PXO-009_1.fastq_bracken.report	24.92	909651	unclassified
CAMDA19_MetaSUB_pilot_PXO-009_2.fastq_bracken.report	29.38	1072498	unclassified
CAMDA19_MetaSUB_pilot_PXO-010_1.fastq_bracken.report	39.54	1829344	unclassified
CAMDA19_MetaSUB_pilot_PXO-010_2.fastq_bracken.report	41.87	1936943	unclassified
CAMDA19_MetaSUB_pilot_PXO-011_1.fastq_bracken.report	23.38	989672	unclassified
CAMDA19_MetaSUB_pilot_PXO-011_2.fastq_bracken.report	20.52	868712	unclassified
CAMDA19_MetaSUB_pilot_PXO-012_1.fastq_bracken.report	73.61	3135792	unclassified
CAMDA19_MetaSUB_pilot_PXO-012_2.fastq_bracken.report	67.45	2873391	unclassified
CAMDA19_MetaSUB_pilot_PXO-013_1.fastq_bracken.report	81.56	4470613	unclassified
CAMDA19_MetaSUB_pilot_PXO-013_2.fastq_bracken.report	72.83	3992208	unclassified
CAMDA19_MetaSUB_pilot_PXO-014_1.fastq_bracken.report	53.14	3326224	unclassified
CAMDA19_MetaSUB_pilot_PXO-014_2.fastq_bracken.report	46.9	2935935	unclassified
CAMDA19_MetaSUB_pilot_PXO-015_1.fastq_bracken.report	44.07	2316106	unclassified
CAMDA19_MetaSUB_pilot_PXO-015_2.fastq_bracken.report	43.98	2311611	unclassified
CAMDA19_MetaSUB_pilot_PXO-016_1.fastq_bracken.report	39.91	2316600	unclassified
CAMDA19_MetaSUB_pilot_PXO-016_2.fastq_bracken.report	26.98	1565994	unclassified
CAMDA19_MetaSUB_pilot_PXO-017_1.fastq_bracken.report	53.02	4064650	unclassified
CAMDA19_MetaSUB_pilot_PXO-017_2.fastq_bracken.report	40.18	3080808	unclassified
CAMDA19_MetaSUB_pilot_PXO-018_1.fastq_bracken.report	58.63	4184520	unclassified
CAMDA19_MetaSUB_pilot_PXO-018_2.fastq_bracken.report	65.26	4657859	unclassified
CAMDA19_MetaSUB_pilot_PXO-019_1.fastq_bracken.report	65.35	2911727	unclassified
CAMDA19_MetaSUB_pilot_PXO-019_2.fastq_bracken.report	45.43	2024288	unclassified
CAMDA19_MetaSUB_pilot_PXO-020_1.fastq_bracken.report	57.7	3144227	unclassified
CAMDA19_MetaSUB_pilot_PXO-020_2.fastq_bracken.report	64.36	3506971	unclassified
CAMDA19_MetaSUB_pilot_SAC-001.fastq_bracken.report	86.41	723207	unclassified
CAMDA19_MetaSUB_pilot_SAC-002.fastq_bracken.report	87.07	1460262	unclassified
CAMDA19_MetaSUB_pilot_SAC-003.fastq_bracken.report	91.65	40670465	unclassified
CAMDA19_MetaSUB_pilot_SAC-004.fastq_bracken.report	90.27	1513990	unclassified
CAMDA19_MetaSUB_pilot_SAC-005.fastq_bracken.report	91.42	40452684	unclassified
CAMDA19_MetaSUB_pilot_SAC-006.fastq_bracken.report	90.81	44552096	unclassified
CAMDA19_MetaSUB_pilot_SAC-007.fastq_bracken.report	90.96	37053979	unclassified
CAMDA19_MetaSUB_pilot_SAC-008.fastq_bracken.report	93.99	43315255	unclassified
CAMDA19_MetaSUB_pilot_SAC-009.fastq_bracken.report	92.74	37931721	unclassified
CAMDA19_MetaSUB_pilot_SAC-010.fastq_bracken.report	94.59	48029277	unclassified
CAMDA19_MetaSUB_pilot_SAC-011.fastq_bracken.report	93.25	38126290	unclassified
CAMDA19_MetaSUB_pilot_SAC-012.fastq_bracken.report	93.84	43316965	unclassified
CAMDA19_MetaSUB_pilot_SAC-013.fastq_bracken.report	88.27	38506029	unclassified
CAMDA19_MetaSUB_pilot_SAC-014.fastq_bracken.report	56.58	25221763	unclassified
CAMDA19_MetaSUB_pilot_SAC-015.fastq_bracken.report	90.65	37577300	unclassified
CAMDA19_MetaSUB_pilot_SAC-016.fastq_bracken.report	91.94	39151579	unclassified
CAMDA19_MetaSUB_pilot_SAC-017.fastq_bracken.report	93.46	38659516	unclassified
CAMDA19_MetaSUB_pilot_SAC-018.fastq_bracken.report	40.61	17391912	unclassified

## Sheet: unclassified_MysteryNew
Sample	% unclassified	readCnt
CAMDA2019_03TXLrIna_1_annon.fastq_bracken.report	24.09	684443	unclassified
CAMDA2019_03TXLrIna_2_annon.fastq_bracken.report	24.23	688289	unclassified
CAMDA2019_1Vapy1lcu_1_annon.fastq_bracken.report	54.94	1611727	unclassified
CAMDA2019_1Vapy1lcu_2_annon.fastq_bracken.report	53.29	1563372	unclassified
CAMDA2019_42XlKWBJx_annon.fastq_bracken.report	46.21	4851867	unclassified
CAMDA2019_4GiLTLyqL_1_annon.fastq_bracken.report	55.01	2227761	unclassified
CAMDA2019_4GiLTLyqL_2_annon.fastq_bracken.report	47.05	1905419	unclassified
CAMDA2019_5KtJjcn26_annon.fastq_bracken.report	31.64	747661	unclassified
CAMDA2019_6K2P8XNab_1_annon.fastq_bracken.report	62.14	6524244	unclassified
CAMDA2019_6K2P8XNab_2_annon.fastq_bracken.report	48.7	5113992	unclassified
CAMDA2019_7Il968vhk_annon.fastq_bracken.report	56.4	5922174	unclassified
CAMDA2019_9kW8J4Ev5_annon.fastq_bracken.report	49.62	2398525	unclassified
CAMDA2019_9UxNkBsUB_1_annon.fastq_bracken.report	36.37	3818725	unclassified
CAMDA2019_9UxNkBsUB_2_annon.fastq_bracken.report	35.2	3696320	unclassified
CAMDA2019_A4Tkn3dX9_1_annon.fastq_bracken.report	63.16	6632000	unclassified
CAMDA2019_A4Tkn3dX9_2_annon.fastq_bracken.report	53.84	5652900	unclassified
CAMDA2019_ajObxR7P1_1_annon.fastq_bracken.report	21.73	2281339	unclassified
CAMDA2019_ajObxR7P1_2_annon.fastq_bracken.report	21.57	2264728	unclassified
CAMDA2019_B6hDSOaff_1_annon.fastq_bracken.report	67.12	1941793	unclassified
CAMDA2019_B6hDSOaff_2_annon.fastq_bracken.report	65.4	1891865	unclassified
CAMDA2019_bAPBY3AHh_1_annon.fastq_bracken.report	66.47	3213675	unclassified
CAMDA2019_bAPBY3AHh_2_annon.fastq_bracken.report	69.79	3373885	unclassified
CAMDA2019_c1SjrQHf7_1_annon.fastq_bracken.report	81.71	1392650	unclassified
CAMDA2019_c1SjrQHf7_2_annon.fastq_bracken.report	73.58	1254064	unclassified
CAMDA2019_cA45yrbCp_1_annon.fastq_bracken.report	43.75	1483888	unclassified
CAMDA2019_cA45yrbCp_2_annon.fastq_bracken.report	44.14	1496837	unclassified
CAMDA2019_cKL7xX3EZ_1_annon.fastq_bracken.report	54.04	5674291	unclassified
CAMDA2019_cKL7xX3EZ_2_annon.fastq_bracken.report	53.67	5635149	unclassified
CAMDA2019_CL1lI9nin_1_annon.fastq_bracken.report	70.85	3542403	unclassified
CAMDA2019_CL1lI9nin_2_annon.fastq_bracken.report	70.02	3501053	unclassified
CAMDA2019_F7waXDwRV_1_annon.fastq_bracken.report	58.2	1528984	unclassified
CAMDA2019_F7waXDwRV_2_annon.fastq_bracken.report	34.93	917704	unclassified
CAMDA2019_fDcwHrLnA_1_annon.fastq_bracken.report	52.67	1746451	unclassified
CAMDA2019_fDcwHrLnA_2_annon.fastq_bracken.report	43.75	1450895	unclassified
CAMDA2019_FjWGW2m0N_annon.fastq_bracken.report	76.27	8008219	unclassified
CAMDA2019_gBzRKJUuM_annon.fastq_bracken.report	47.41	4978163	unclassified
CAMDA2019_hATTKoyv0_1_annon.fastq_bracken.report	55.48	238363	unclassified
CAMDA2019_hATTKoyv0_2_annon.fastq_bracken.report	33.57	144205	unclassified
CAMDA2019_hPJCTIwqO_1_annon.fastq_bracken.report	51.42	2021234	unclassified
CAMDA2019_hPJCTIwqO_2_annon.fastq_bracken.report	47.96	1885384	unclassified
CAMDA2019_HRyMKBUym_1_annon.fastq_bracken.report	49.46	2598833	unclassified
CAMDA2019_HRyMKBUym_2_annon.fastq_bracken.report	50.45	2650962	unclassified
CAMDA2019_IxiSbR8Vi_1_annon.fastq_bracken.report	12.67	350085	unclassified
CAMDA2019_IxiSbR8Vi_2_annon.fastq_bracken.report	14.31	395503	unclassified
CAMDA2019_K1IvsMwZ0_1_annon.fastq_bracken.report	60.15	6315466	unclassified
CAMDA2019_K1IvsMwZ0_2_annon.fastq_bracken.report	60.32	6333124	unclassified
CAMDA2019_KqVcbm3UA_annon.fastq_bracken.report	70.38	7390356	unclassified
CAMDA2019_KRyPpwwID_1_annon.fastq_bracken.report	28.17	1359152	unclassified
CAMDA2019_KRyPpwwID_2_annon.fastq_bracken.report	28.22	1361784	unclassified
CAMDA2019_lpQTWz3am_1_annon.fastq_bracken.report	62.22	6532843	unclassified
CAMDA2019_lpQTWz3am_2_annon.fastq_bracken.report	59.15	6210807	unclassified
CAMDA2019_LPVcbq3pE_annon.fastq_bracken.report	61.59	6466927	unclassified
CAMDA2019_LWrSv4rYd_annon.fastq_bracken.report	41.8	1453010	unclassified
CAMDA2019_m6hxFn1Sb_annon.fastq_bracken.report	51.63	5421387	unclassified
CAMDA2019_MFF61azo4_1_annon.fastq_bracken.report	47.57	1878332	unclassified
CAMDA2019_MFF61azo4_2_annon.fastq_bracken.report	46.77	1846958	unclassified
CAMDA2019_MspIkAOzT_1_annon.fastq_bracken.report	50.36	808478	unclassified
CAMDA2019_MspIkAOzT_2_annon.fastq_bracken.report	45.77	734884	unclassified
CAMDA2019_OHdXt0n93_1_annon.fastq_bracken.report	86.14	1503801	unclassified
CAMDA2019_OHdXt0n93_2_annon.fastq_bracken.report	82.47	1439682	unclassified
CAMDA2019_OSU080x0L_1_annon.fastq_bracken.report	7.62	800496	unclassified
CAMDA2019_OSU080x0L_2_annon.fastq_bracken.report	9.39	985591	unclassified
CAMDA2019_PoTC9MGmE_1_annon.fastq_bracken.report	80.28	1950166	unclassified
CAMDA2019_PoTC9MGmE_2_annon.fastq_bracken.report	81.24	1973424	unclassified
CAMDA2019_PZBrtdqbc_1_annon.fastq_bracken.report	67.1	7045146	unclassified
CAMDA2019_PZBrtdqbc_2_annon.fastq_bracken.report	65.26	6852140	unclassified
CAMDA2019_QKhKiZiNe_annon.fastq_bracken.report	43.21	4537267	unclassified
CAMDA2019_QNO6ArzjQ_1_annon.fastq_bracken.report	40.33	4234911	unclassified
CAMDA2019_QNO6ArzjQ_2_annon.fastq_bracken.report	40.06	4206427	unclassified
CAMDA2019_qSkX1R2Gz_1_annon.fastq_bracken.report	52.28	2071513	unclassified
CAMDA2019_qSkX1R2Gz_2_annon.fastq_bracken.report	53.68	2126916	unclassified
CAMDA2019_RDEZTuFJ0_1_annon.fastq_bracken.report	60.91	6395648	unclassified
CAMDA2019_RDEZTuFJ0_2_annon.fastq_bracken.report	62.27	6538421	unclassified
CAMDA2019_rridyqqZl_annon.fastq_bracken.report	40.67	4270106	unclassified
CAMDA2019_S12fkE31f_1_annon.fastq_bracken.report	77.69	8157349	unclassified
CAMDA2019_S12fkE31f_2_annon.fastq_bracken.report	78.09	8199228	unclassified
CAMDA2019_Srryjh9fm_annon.fastq_bracken.report	64.85	6808883	unclassified
CAMDA2019_SuTczAky8_annon.fastq_bracken.report	53.96	5665453	unclassified
CAMDA2019_TLo8GTgZS_annon.fastq_bracken.report	40.66	4269454	unclassified
CAMDA2019_tm5oSy4uY_annon.fastq_bracken.report	59.42	6238961	unclassified
CAMDA2019_TxgbavT9X_annon.fastq_bracken.report	71.66	7524794	unclassified
CAMDA2019_uZFjEK4hm_annon.fastq_bracken.report	52.73	5536294	unclassified
CAMDA2019_V8PJQlOng_1_annon.fastq_bracken.report	77.65	1850726	unclassified
CAMDA2019_V8PJQlOng_2_annon.fastq_bracken.report	66.89	1594306	unclassified
CAMDA2019_w3hK8f0sn_annon.fastq_bracken.report	55.96	5875987	unclassified
CAMDA2019_wJsZolv7O_1_annon.fastq_bracken.report	39.05	1232166	unclassified
CAMDA2019_wJsZolv7O_2_annon.fastq_bracken.report	34.1	1076023	unclassified
CAMDA2019_Xianr4bpE_1_annon.fastq_bracken.report	44.31	1343608	unclassified
CAMDA2019_Xianr4bpE_2_annon.fastq_bracken.report	46.54	1411385	unclassified
CAMDA2019_y3hl8NLXD_annon.fastq_bracken.report	38.99	1533874	unclassified
CAMDA2019_ya8Lwujnu_1_annon.fastq_bracken.report	15.7	1648943	unclassified
CAMDA2019_ya8Lwujnu_2_annon.fastq_bracken.report	15.57	1635292	unclassified
CAMDA2019_yDYzpI6z0_1_annon.fastq_bracken.report	77.53	3167416	unclassified
CAMDA2019_yDYzpI6z0_2_annon.fastq_bracken.report	66.71	2725383	unclassified
CAMDA2019_YwEqI6j3T_1_annon.fastq_bracken.report	20.07	2107152	unclassified
CAMDA2019_YwEqI6j3T_2_annon.fastq_bracken.report	22.93	2407571	unclassified
CAMDA2019_Z6k4utsJA_1_annon.fastq_bracken.report	47.63	1912634	unclassified
CAMDA2019_Z6k4utsJA_2_annon.fastq_bracken.report	38.82	1558923	unclassified
CAMDA2019_zEyFbEnFu_1_annon.fastq_bracken.report	66.31	6962079	unclassified
CAMDA2019_zEyFbEnFu_2_annon.fastq_bracken.report	64.51	6773636	unclassified
