# Supplementary material for: Systematic evaluation of supervised machine learning for sample origin prediction using metagenomic sequencing data
Source: Biol Direct. 2020 Dec 10;15:29. doi: 10.1186/s13062-020-00287-y (PMC7731568; doi:10.1186/s13062-020-00287-y)
Supplement: Supplementary file 8 — Additional file 8: Table S2. Mystery sample predictions. [file 13062_2020_287_MOESM8_ESM.xlsx]

## Sheet: TableS2
Mystery samples				Multivariate Regression prediction					Multi-class Classification prediction
ID	Latitude	Longitude	City	Longitude	Latitude	longSE	latSE	totalSE	City	Latitude	Longitude	longSE	latSE	totalSE
03TXLrIna	-27.4667	153.017	Brisbane (Australia)	17.5762	29.1035	18344.1	3200.19	21544.3	Hong Kong	22.217	113.547	1557.85	2468.46	4026.32
1Vapy1lcu	-27.4667	153.017	Brisbane (Australia)	6.59059	35.0223	21440.6	3904.87	25345.5	Marsille	46.6985	2.54905	22640.5	5500.47	28141
F7waXDwRV	-27.4667	153.017	Brisbane (Australia)	53.1641	26.3128	9970.53	2892.23	12862.8	Hong Kong	22.217	113.547	1557.85	2468.46	4026.32
OHdXt0n93	-27.4667	153.017	Brisbane (Australia)	39.7027	29.6523	12840.1	3262.57	16102.6	Hong Kong	22.217	113.547	1557.85	2468.46	4026.32
PoTC9MGmE	-27.4667	153.017	Brisbane (Australia)	51.1728	29.5968	10372.2	3256.24	13628.4	Hong Kong	22.217	113.547	1557.85	2468.46	4026.32
Xianr4bpE	-27.4667	153.017	Brisbane (Australia)	59.6761	25.9775	8712.46	2856.28	11568.7	Hong Kong	22.217	113.547	1557.85	2468.46	4026.32
yDYzpI6z0	-27.4667	153.017	Brisbane (Australia)	22.7393	14.267	16972.2	1741.7	18713.9	SAO Paulo	-23.5507	-46.6334	39860.1	15.3352	39875.5
5KtJjcn26	25.2833	51.5333	Doha (Qatar)	-3.48489	24.6151	3027	0.446576	3027.45	Marsille	46.6985	2.54905	2399.46	458.609	2858.07
cA45yrbCp	25.2833	51.5333	Doha (Qatar)	-0.764242	26.8485	2735.04	2.44965	2737.49	Marsille	46.6985	2.54905	2399.46	458.609	2858.07
y3hl8NLXD	25.2833	51.5333	Doha (Qatar)	12.8857	30.6235	1493.64	28.5174	1522.16	Hong Kong	22.217	113.547	3845.7	9.40252	3855.1
4GiLTLyqL	50.45	30.5167	Kiev (Ukraine)	20.6903	27.9442	96.5568	506.511	603.068	Hong Kong	22.217	113.547	6894.04	797.103	7691.14
A4Tkn3dX9	50.45	30.5167	Kiev (Ukraine)	-23.9653	9.5222	2968.29	1675.08	4643.37	SAO Paulo	-23.5507	-46.6334	5952.13	5476.1	11428.2
c1SjrQHf7	50.45	30.5167	Kiev (Ukraine)	34.6499	20.6258	17.0834	889.48	906.563	SAO Paulo	-23.5507	-46.6334	5952.13	5476.1	11428.2
hATTKoyv0	50.45	30.5167	Kiev (Ukraine)	37.7152	33.6496	51.8193	282.253	334.072	Stockholm	59.3293	18.0686	154.955	78.8424	233.797
LWrSv4rYd	50.45	30.5167	Kiev (Ukraine)	61.0167	19.3671	930.254	966.149	1896.4	Hong Kong	22.217	113.547	6894.04	797.103	7691.14
MspIkAOzT	50.45	30.5167	Kiev (Ukraine)	21.9566	20.6037	73.2755	890.799	964.075	SAO Paulo	-23.5507	-46.6334	5952.13	5476.1	11428.2
V8PJQlOng	50.45	30.5167	Kiev (Ukraine)	35.662	25.6938	26.4748	612.871	639.346	Hong Kong	22.217	113.547	6894.04	797.103	7691.14
42XlKWBJx	59.9167	10.7333	Oslo (Norway)	-6.41572	52.0541	294.09	61.8206	355.911	Stockholm	59.3293	18.0686	53.8059	0.344973	54.1508
7Il968vhk	59.9167	10.7333	Oslo (Norway)	27.4369	51.5317	279.008	70.3076	349.315	Stockholm	59.3293	18.0686	53.8059	0.344973	54.1508
KqVcbm3UA	59.9167	10.7333	Oslo (Norway)	-7.78696	61.2551	343.001	1.79151	344.793	Stockholm	59.3293	18.0686	53.8059	0.344973	54.1508
LPVcbq3pE	59.9167	10.7333	Oslo (Norway)	-31.3716	57.4358	1772.82	6.15456	1778.98	Stockholm	59.3293	18.0686	53.8059	0.344973	54.1508
m6hxFn1Sb	59.9167	10.7333	Oslo (Norway)	-3.04147	53.9573	189.745	35.5137	225.259	Stockholm	59.3293	18.0686	53.8059	0.344973	54.1508
QKhKiZiNe	59.9167	10.7333	Oslo (Norway)	-10.0801	45.787	433.198	199.649	632.846	Stockholm	59.3293	18.0686	53.8059	0.344973	54.1508
SuTczAky8	59.9167	10.7333	Oslo (Norway)	-15.8804	53.0599	708.291	47.0149	755.306	Stockholm	59.3293	18.0686	53.8059	0.344973	54.1508
TLo8GTgZS	59.9167	10.7333	Oslo (Norway)	-6.00058	48.0844	280.024	140.002	420.026	Stockholm	59.3293	18.0686	53.8059	0.344973	54.1508
tm5oSy4uY	59.9167	10.7333	Oslo (Norway)	-1.14136	51.3576	141.008	73.2582	214.267	Stockholm	59.3293	18.0686	53.8059	0.344973	54.1508
TxgbavT9X	59.9167	10.7333	Oslo (Norway)	-13.6551	57.2793	594.798	6.95552	601.753	Stockholm	59.3293	18.0686	53.8059	0.344973	54.1508
uZFjEK4hm	59.9167	10.7333	Oslo (Norway)	-29.5119	45.2211	1619.68	215.959	1835.64	Stockholm	59.3293	18.0686	53.8059	0.344973	54.1508
w3hK8f0sn	59.9167	10.7333	Oslo (Norway)	-34.2593	38.0481	2024.34	478.233	2502.57	Stockholm	59.3293	18.0686	53.8059	0.344973	54.1508
9kW8J4Ev5	48.85	2.35	Paris (France)	-78.8392	29.7183	6591.68	366.022	6957.7	New York	40.6829	-73.9708	5824.86	66.7007	5891.57
B6hDSOaff	48.85	2.35	Paris (France)	-55.2288	37.8523	3315.32	120.95	3436.27	Marsille	46.6985	2.54905	0.0396197	4.62903	4.66865
bAPBY3AHh	48.85	2.35	Paris (France)	-37.2064	37.7504	1564.71	123.201	1687.91	Marsille	46.6985	2.54905	0.0396197	4.62903	4.66865
CL1lI9nin	48.85	2.35	Paris (France)	-13.0194	41.8304	236.219	49.2746	285.493	Stockholm	59.3293	18.0686	247.074	109.816	356.89
MFF61azo4	48.85	2.35	Paris (France)	-18.7472	41.3891	445.09	55.6657	500.756	Marsille	46.6985	2.54905	0.0396197	4.62903	4.66865
qSkX1R2Gz	48.85	2.35	Paris (France)	-32.5177	48.1854	1215.76	0.441747	1216.2	Marsille	46.6985	2.54905	0.0396197	4.62903	4.66865
wJsZolv7O	48.85	2.35	Paris (France)	-19.968	41.4837	498.095	54.2623	552.357	Marsille	46.6985	2.54905	0.0396197	4.62903	4.66865
Z6k4utsJA	48.85	2.35	Paris (France)	-17.1869	41.7439	381.689	50.496	432.185	Marsille	46.6985	2.54905	0.0396197	4.62903	4.66865
9UxNkBsUB	-22.9	-43.1833	Rio de Janerio (Brasil)	-71.4183	17.2743	797.213	1613.97	2411.18	Offa	8.15	4.71667	2294.41	964.102	3258.51
ajObxR7P1	-22.9	-43.1833	Rio de Janerio (Brasil)	-53.0604	18.8672	97.5567	1744.5	1842.05	New York	40.6829	-73.9708	947.868	4042.79	4990.66
cKL7xX3EZ	-22.9	-43.1833	Rio de Janerio (Brasil)	-107.644	0.402035	4155.18	542.985	4698.16	Bogota	3.4205	-73.1668	899.007	692.769	1591.78
K1IvsMwZ0	-22.9	-43.1833	Rio de Janerio (Brasil)	-102.634	10.1188	3534.41	1090.24	4624.65	New York	40.6829	-73.9708	947.868	4042.79	4990.66
QNO6ArzjQ	-22.9	-43.1833	Rio de Janerio (Brasil)	-76.379	9.03471	1101.95	1019.83	2121.78	Bogota	3.4205	-73.1668	899.007	692.769	1591.78
RDEZTuFJ0	-22.9	-43.1833	Rio de Janerio (Brasil)	-48.1996	19.2601	25.1631	1777.48	1802.64	New York	40.6829	-73.9708	947.868	4042.79	4990.66
rridyqqZl	-22.9	-43.1833	Rio de Janerio (Brasil)	-70.8565	12.5024	765.802	1253.33	2019.13	Bogota	3.4205	-73.1668	899.007	692.769	1591.78
S12fkE31f	-22.9	-43.1833	Rio de Janerio (Brasil)	-48.2632	18.4129	25.8053	1706.76	1732.56	Offa	8.15	4.71667	2294.41	964.102	3258.51
Srryjh9fm	-22.9	-43.1833	Rio de Janerio (Brasil)	-83.5313	3.90542	1627.96	718.53	2346.49	New York	40.6829	-73.9708	947.868	4042.79	4990.66
ya8Lwujnu	-22.9	-43.1833	Rio de Janerio (Brasil)	-89.1323	14.3073	2111.3	1384.38	3495.69	New York	40.6829	-73.9708	947.868	4042.79	4990.66
YwEqI6j3T	-22.9	-43.1833	Rio de Janerio (Brasil)	-39.7054	2.72376	12.0959	656.577	668.673	Offa	8.15	4.71667	2294.41	964.102	3258.51
zEyFbEnFu	-22.9	-43.1833	Rio de Janerio (Brasil)	-83.6101	7.54743	1634.32	927.046	2561.37	Bogota	3.4205	-73.1668	899.007	692.769	1591.78
6K2P8XNab	-33.45	-70.6667	Santiago de Chile (Chile)	-79.0077	21.5809	69.5736	3028.4	3097.98	Bogota	3.4205	-73.1668	6.25058	1359.43	1365.68
FjWGW2m0N	-33.45	-70.6667	Santiago de Chile (Chile)	-81.6064	16.6962	119.677	2514.64	2634.32	Bogota	3.4205	-73.1668	6.25058	1359.43	1365.68
gBzRKJUuM	-33.45	-70.6667	Santiago de Chile (Chile)	-52.4761	22.1167	330.898	3087.66	3418.55	Bogota	3.4205	-73.1668	6.25058	1359.43	1365.68
lpQTWz3am	-33.45	-70.6667	Santiago de Chile (Chile)	-56.4263	18.9201	202.787	2742.63	2945.42	Bogota	3.4205	-73.1668	6.25058	1359.43	1365.68
OSU080x0L	-33.45	-70.6667	Santiago de Chile (Chile)	-28.9389	30.1272	1741.2	4042.06	5783.26	Bogota	3.4205	-73.1668	6.25058	1359.43	1365.68
PZBrtdqbc	-33.45	-70.6667	Santiago de Chile (Chile)	-102.504	18.7108	1013.63	2720.75	3734.37	Bogota	3.4205	-73.1668	6.25058	1359.43	1365.68
fDcwHrLnA	48.2	16.3667	Vienna (Austria)	-2.45557	40.7267	354.277	55.8506	410.127	Marsille	46.6985	2.54905	190.927	2.25456	193.181
hPJCTIwqO	48.2	16.3667	Vienna (Austria)	58.5681	27.22	1780.96	440.16	2221.12	Marsille	46.6985	2.54905	190.927	2.25456	193.181
HRyMKBUym	48.2	16.3667	Vienna (Austria)	-3.51563	51.4926	395.306	10.8411	406.147	Marsille	46.6985	2.54905	190.927	2.25456	193.181
IxiSbR8Vi	48.2	16.3667	Vienna (Austria)	7.10601	45.2083	85.7598	8.95026	94.7101	Marsille	46.6985	2.54905	190.927	2.25456	193.181
KRyPpwwID	48.2	16.3667	Vienna (Austria)	69.3577	41.5003	2808.04	44.8863	2852.93	Sofia	42.6965	23.326	48.4325	30.2886	78.7211
