# Supplementary material for: Systematic evaluation of supervised machine learning for sample origin prediction using metagenomic sequencing data
Source: Biol Direct. 2020 Dec 10;15:29. doi: 10.1186/s13062-020-00287-y (PMC7731568; doi:10.1186/s13062-020-00287-y)
Supplement: Supplementary file 9 — Additional file 9: Table S3. Prediction performance of all reported models on mystery data. [file 13062_2020_287_MOESM9_ESM.xlsx]

## Sheet: TableS3
Taxa level	Lasso-regularized	Paired & single end	Latitude MSE	Longitude MSE	M of total SE
Species	L1-Norm Regression	No	1037.63	2629.85	3667.48
	L1-Norm Classification	No	1143.58	2339.42	3483
	RFClassification	No	4165.83	1642.1	5807.93
	L1-Norm Regression	Yes	1329.48	20238.8	21568.3
	L1-Norm Classification	Yes	1468.31	7847.46	9315.76
	RFClassification	Yes	21155.8	1943.69	23099.5
Genus	Regression	No	1594.85	1244.65	2839.5
	Classification	No	4309.86	1378.47	5688.33
	RFClassification	No	3657.96	1444.56	5102.53
	Regression	Yes	20254.7	1395.8	21650.5
	Classification	Yes	15935	1611.42	17546.5
	RFClassification	Yes	21587.5	1921.76	23509.2
